# Supplementary material for: Multistrain models predict sequential multidrug treatment strategies to result in less antimicrobial resistance than combination treatment
Source: BMC Microbiol. 2016 Jun 23;16:118. doi: 10.1186/s12866-016-0724-5 (PMC4917987; doi:10.1186/s12866-016-0724-5)
Supplement: Additional file 3: — Data used to estimate growth rates. (CSV 1594 kb) [file 12866_2016_724_MOESM3_ESM.csv]

time	X0.0	X0.1	X0.4	X0.16	X0.25.0	X0.25.1	X0.25.4	X0.25.16	X0.5.0	X0.5.1	X0.5.4	X0.5.16	X16.0	X16.1	X16.4	X16.16	plate.no	date	str	tet.MIC	amp.MIC	strain.no	exp
0	-0.001	-0.002	0	-0.004	-0.001	0	-0.004	-0.001	-0.001	-0.004	-0.005	-0.003	-0.002	0	-0.001	0.002	tet_amp_combi_plate_1.1	05-11-13	1	2	1	847	1
0.085000000661239	-0.001	-0.001	0.001	-0.003	-0.001	0.001	0.003	-0.003	0	-0.004	-0.005	-0.002	-0.002	0	0	0.001	tet_amp_combi_plate_1.1	05-11-13	1	2	1	847	1
0.16944444476394	-0.001	-0.002	0	-0.003	-0.002	0	0.003	0	0	-0.003	-0.005	-0.002	-0.001	0	0	0.003	tet_amp_combi_plate_1.1	05-11-13	1	2	1	847	1
0.250833333469927	-0.001	-0.001	0	-0.004	-0.002	0	0.003	0	0	-0.003	-0.003	-0.002	-0.001	0.001	-0.001	0.003	tet_amp_combi_plate_1.1	05-11-13	1	2	1	847	1
0.335277777572628	-0.001	-0.001	0.001	-0.004	-0.001	0	0.003	0	-0.001	-0.003	-0.003	-0.002	-0.002	0	0	0.002	tet_amp_combi_plate_1.1	05-11-13	1	2	1	847	1
0.419722223945428	-0.001	-0.001	0	-0.003	-0.001	0	0.002	0	0	-0.003	-0.003	-0.002	-0.002	0	0	0.003	tet_amp_combi_plate_1.1	05-11-13	1	2	1	847	1
0.501666667114478	-0.001	-0.001	0	-0.004	-0.001	0.001	0.003	-0.001	0	-0.003	-0.004	-0.002	-0.002	0	0	0.002	tet_amp_combi_plate_1.1	05-11-13	1	2	1	847	1
0.586111111217178	-0.001	-0.001	0	-0.004	-0.001	0	0.003	-0.001	0	-0.003	-0.004	-0.002	-0.002	0	0	0.001	tet_amp_combi_plate_1.1	05-11-13	1	2	1	847	1
0.670555555145256	-0.002	-0.001	0	-0.003	-0.002	0	0.003	0	0	-0.004	-0.004	-0.003	-0.002	0	-0.001	0.002	tet_amp_combi_plate_1.1	05-11-13	1	2	1	847	1
0.750555556733161	-0.002	-0.001	0.001	-0.003	-0.001	0	0.003	0	0	-0.004	-0.004	-0.002	-0.001	0	0	0.002	tet_amp_combi_plate_1.1	05-11-13	1	2	1	847	1
0.835000000661239	-0.002	-0.001	0.001	-0.003	-0.002	0	0.003	0	0	-0.004	-0.004	-0.003	-0.002	0	0	0.002	tet_amp_combi_plate_1.1	05-11-13	1	2	1	847	1
0.91944444476394	-0.002	-0.001	0.001	-0.003	-0.002	0	0.003	0	-0.001	-0.004	-0.004	-0.003	-0.002	0	-0.001	0.002	tet_amp_combi_plate_1.1	05-11-13	1	2	1	847	1
1.00083333346993	-0.001	-0.001	0	-0.003	-0.001	0	0.003	0	0	-0.004	-0.004	-0.003	-0.002	-0.001	-0.001	0.002	tet_amp_combi_plate_1.1	05-11-13	1	2	1	847	1
1.08527777757263	-0.002	-0.001	0	-0.003	-0.001	0	0.003	0	-0.001	-0.004	-0.004	-0.003	-0.002	0	-0.001	0.002	tet_amp_combi_plate_1.1	05-11-13	1	2	1	847	1
1.16972222394543	-0.001	-0.001	0.001	-0.003	-0.002	0	0.003	0	-0.001	-0.004	-0.004	-0.003	-0.002	0	-0.001	0.002	tet_amp_combi_plate_1.1	05-11-13	1	2	1	847	1
1.25166666711448	-0.001	-0.001	0.001	-0.003	-0.002	0	0.003	0	-0.001	-0.004	-0.004	-0.003	-0.002	0	-0.001	0.001	tet_amp_combi_plate_1.1	05-11-13	1	2	1	847	1
1.33611111121718	-0.001	-0.001	0.001	-0.002	-0.001	0	0.003	0	-0.001	-0.004	-0.004	-0.003	-0.002	0	-0.001	0.002	tet_amp_combi_plate_1.1	05-11-13	1	2	1	847	1
1.42055555514526	-0.001	-0.001	0.001	-0.003	-0.002	0	0.003	0	-0.001	-0.004	-0.004	-0.003	-0.002	0	0	0.002	tet_amp_combi_plate_1.1	05-11-13	1	2	1	847	1
1.50055555673316	-0.001	-0.001	0	-0.003	-0.002	0	0.003	0	0	-0.004	-0.004	-0.003	-0.002	0	-0.001	0.002	tet_amp_combi_plate_1.1	05-11-13	1	2	1	847	1
1.58500000066124	-0.001	-0.001	0.001	-0.003	-0.002	0	0.003	0	-0.001	-0.004	-0.004	-0.003	-0.002	0	0	0.002	tet_amp_combi_plate_1.1	05-11-13	1	2	1	847	1
1.66944444476394	-0.001	-0.001	0.001	-0.004	-0.001	-0.001	0.003	0	-0.001	-0.004	-0.004	-0.002	-0.003	0	0	0.002	tet_amp_combi_plate_1.1	05-11-13	1	2	1	847	1
1.75083333346993	-0.001	0	0.001	-0.003	-0.001	-0.001	0.003	0	-0.001	-0.004	-0.003	-0.002	-0.003	0	0	0.001	tet_amp_combi_plate_1.1	05-11-13	1	2	1	847	1
1.83611111267237	-0.001	0	0.001	-0.003	-0.001	0	0.004	0	-0.001	-0.004	-0.004	-0.002	-0.002	-0.001	0	0.002	tet_amp_combi_plate_1.1	05-11-13	1	2	1	847	1
1.91805555601604	-0.001	0	0.001	-0.003	-0.001	0	0.003	0	-0.001	-0.003	-0.004	-0.003	-0.002	0	-0.001	0.002	tet_amp_combi_plate_1.1	05-11-13	1	2	1	847	1
2.00249999994412	0	-0.001	0.001	-0.003	-0.001	0	0.003	0	-0.001	-0.004	-0.004	-0.003	-0.002	0	0	0.002	tet_amp_combi_plate_1.1	05-11-13	1	2	1	847	1
2.0869444438722	0	0	0.002	-0.002	-0.001	0.001	0.004	0.001	-0.001	-0.003	-0.004	-0.003	-0.003	-0.001	0	0.001	tet_amp_combi_plate_1.1	05-11-13	1	2	1	847	1
2.16833333275281	0	0	0.001	-0.002	-0.001	0.001	0.003	0	-0.001	-0.004	-0.004	-0.003	-0.002	0	-0.001	0.001	tet_amp_combi_plate_1.1	05-11-13	1	2	1	847	1
2.25277777912561	0	0	0.001	-0.002	0	0	0.003	0	0	-0.004	-0.004	-0.002	-0.003	-0.001	0	0.001	tet_amp_combi_plate_1.1	05-11-13	1	2	1	847	1
2.33416666800622	0	0	0.001	-0.003	-0.001	0.001	0.003	0	-0.001	-0.003	-0.004	-0.003	-0.003	0	0	0.001	tet_amp_combi_plate_1.1	05-11-13	1	2	1	847	1
2.4186111119343	0	0.001	0	-0.003	0	0	0.003	0.001	0	-0.003	-0.004	-0.003	-0.003	0	0	0.001	tet_amp_combi_plate_1.1	05-11-13	1	2	1	847	1
2.50305555586237	0.001	0.001	0.001	-0.003	0	0.001	0.003	0	-0.001	-0.004	-0.004	-0.003	-0.003	0	0	0.001	tet_amp_combi_plate_1.1	05-11-13	1	2	1	847	1
2.58500000147615	0.001	0.001	0.001	-0.003	0	0	0.002	0	0	-0.004	-0.004	-0.003	-0.003	-0.001	-0.001	0.001	tet_amp_combi_plate_1.1	05-11-13	1	2	1	847	1
2.66972222394543	0.002	0.002	0.001	-0.002	0	0.002	0.002	0	0	-0.003	-0.004	-0.002	-0.003	-0.001	0	0.001	tet_amp_combi_plate_1.1	05-11-13	1	2	1	847	1
2.75166666711448	0.003	0.002	0.001	-0.003	0.001	0.002	0.003	0.001	0	-0.003	-0.004	-0.002	-0.004	-0.001	0	0.001	tet_amp_combi_plate_1.1	05-11-13	1	2	1	847	1
2.83611111121718	0.003	0.002	0.001	-0.003	0.001	0.001	0.003	0	0	-0.003	-0.004	-0.002	-0.003	-0.001	0	0.001	tet_amp_combi_plate_1.1	05-11-13	1	2	1	847	1
2.92055555514526	0.004	0.003	0.001	-0.003	0.002	0.002	0.003	0	0	-0.003	-0.004	-0.003	-0.004	-0.001	0	0.001	tet_amp_combi_plate_1.1	05-11-13	1	2	1	847	1
3.00055555673316	0.00599999999999999	0.004	0.001	-0.003	0.002	0.002	0.002	-0.001	0.001	-0.002	-0.004	-0.002	-0.004	-0.001	-0.001	0.001	tet_amp_combi_plate_1.1	05-11-13	1	2	1	847	1
3.08500000066124	0.00699999999999999	0.004	0.001	-0.003	0.003	0.003	0.003	0.001	0.001	-0.002	-0.005	-0.002	-0.003	-0.001	-0.001	0	tet_amp_combi_plate_1.1	05-11-13	1	2	1	847	1
3.1700000014971	0.00899999999999999	0.004	0.001	-0.002	0.004	0.004	0.002	-0.001	0.002	-0.001	-0.004	-0.002	-0.003	-0.001	-0.001	0.001	tet_amp_combi_plate_1.1	05-11-13	1	2	1	847	1
3.25138889037771	0.011	0.005	0.001	-0.002	0.005	0.004	0.003	0.001	0.002	-0.001	-0.004	-0.003	-0.003	-0.001	0	0.001	tet_amp_combi_plate_1.1	05-11-13	1	2	1	847	1
3.33611111267237	0.014	0.00499999999999999	0.002	-0.003	0.00599999999999999	0.00600000000000001	0.003	0.001	0.003	-0.001	-0.004	-0.002	-0.002	-0.001	-0.001	0.002	tet_amp_combi_plate_1.1	05-11-13	1	2	1	847	1
3.41805555601604	0.018	0.00499999999999999	0.001	-0.003	0.00899999999999999	0.005	0.003	0	0.003	0	-0.005	-0.002	-0.003	-0.002	-0.001	0.001	tet_amp_combi_plate_1.1	05-11-13	1	2	1	847	1
3.50249999994412	0.021	0.00599999999999999	0	-0.003	0.011	0.00599999999999999	0.003	0	0.004	0.001	-0.004	-0.002	-0.003	0	-0.001	0.002	tet_amp_combi_plate_1.1	05-11-13	1	2	1	847	1
3.5869444438722	0.024	0.00599999999999999	0.001	-0.003	0.013	0.00599999999999999	0.003	0.001	0.00399999999999999	0.001	-0.005	-0.002	-0.003	-0.001	-0.001	0.001	tet_amp_combi_plate_1.1	05-11-13	1	2	1	847	1
3.66833333275281	0.031	0.00699999999999999	0.001	-0.002	0.016	0.00599999999999999	0.003	0.001	0.00599999999999999	0.002	-0.004	-0.002	-0.003	-0.001	0	0.002	tet_amp_combi_plate_1.1	05-11-13	1	2	1	847	1
3.75277777912561	0.037	0.00699999999999999	0.002	-0.002	0.02	0.00599999999999999	0.003	0	0.00799999999999999	0.00299999999999999	-0.003	-0.002	-0.003	-0.001	-0.001	0.002	tet_amp_combi_plate_1.1	05-11-13	1	2	1	847	1
3.83416666800622	0.042	0.00699999999999999	0.001	-0.004	0.024	0.00599999999999999	0.002	-0.001	0.00799999999999999	0.00299999999999999	-0.004	-0.003	-0.003	0	-0.001	0.001	tet_amp_combi_plate_1.1	05-11-13	1	2	1	847	1
3.9186111119343	0.05	0.00699999999999999	0	-0.003	0.029	0.00599999999999999	0.002	-0.001	0.011	0.00399999999999999	-0.005	-0.003	-0.003	-0.002	-0.001	0	tet_amp_combi_plate_1.1	05-11-13	1	2	1	847	1
4.00305555586237	0.058	0.00799999999999999	0.001	-0.002	0.035	0.00799999999999999	0.004	0.001	0.014	0.00499999999999999	-0.004	-0.002	-0.002	0	0	0	tet_amp_combi_plate_1.1	05-11-13	1	2	1	847	1
4.08444444474299	0.069	0.00799999999999999	0.001	-0.003	0.041	0.00699999999999999	0.003	-0.001	0.017	0.00499999999999999	-0.004	-0.002	-0.003	-0.002	-0.001	0.001	tet_amp_combi_plate_1.1	05-11-13	1	2	1	847	1
4.16888888867106	0.08	0.00899999999999999	0.001	-0.003	0.048	0.00699999999999999	0.002	0	0.021	0.00599999999999999	-0.004	-0.003	-0.003	-0.001	-0.001	0	tet_amp_combi_plate_1.1	05-11-13	1	2	1	847	1
4.25333333277376	0.092	0.00899999999999999	0.001	-0.002	0.056	0.00799999999999999	0.003	0.001	0.026	0.00699999999999999	-0.004	-0.002	-0.002	-0.001	-0.001	0.001	tet_amp_combi_plate_1.1	05-11-13	1	2	1	847	1
4.33388888882473	0.103	0.00799999999999999	0.001	-0.003	0.065	0.00799999999999999	0.003	-0.001	0.031	0.00699999999999999	-0.004	-0.003	-0.003	-0.001	-0.001	0	tet_amp_combi_plate_1.1	05-11-13	1	2	1	847	1
4.41833333275281	0.115	0.00899999999999999	0.001	-0.003	0.075	0.00799999999999999	0.002	0	0.036	0.00699999999999999	-0.005	-0.003	-0.003	-0.002	-0.001	0	tet_amp_combi_plate_1.1	05-11-13	1	2	1	847	1
4.50277777912561	0.129	0.01	0	-0.003	0.089	0.00899999999999999	0.002	0	0.043	0.00799999999999999	-0.005	-0.003	-0.003	-0.001	-0.001	0.001	tet_amp_combi_plate_1.1	05-11-13	1	2	1	847	1
4.58416666800622	0.144	0.00899999999999999	0.001	-0.003	0.099	0.00799999999999999	0.001	-0.001	0.05	0.00799999999999999	-0.004	-0.003	-0.004	-0.001	-0.001	0.001	tet_amp_combi_plate_1.1	05-11-13	1	2	1	847	1
4.6686111119343	0.155	0.01	0.001	-0.003	0.11	0.00899999999999999	0.003	0	0.057	0.00899999999999999	-0.004	-0.002	-0.003	-0.001	-0.001	0.001	tet_amp_combi_plate_1.1	05-11-13	1	2	1	847	1
4.75305555586237	0.168	0.011	0	-0.003	0.124	0.01	0.003	0	0.066	0.01	-0.004	-0.002	-0.003	-0.001	-0.001	0.001	tet_amp_combi_plate_1.1	05-11-13	1	2	1	847	1
4.83444444474299	0.185	0.013	0.001	-0.002	0.137	0.011	0.004	0	0.077	0.01	-0.004	-0.002	-0.002	-0.001	-0.001	0.001	tet_amp_combi_plate_1.1	05-11-13	1	2	1	847	1
4.91888888867106	0.193	0.013	0.001	-0.002	0.15	0.011	0.003	0.001	0.089	0.011	-0.004	-0.002	-0.003	-0.001	-0.001	0.001	tet_amp_combi_plate_1.1	05-11-13	1	2	1	847	1
5.00416666787351	0.202	0.014	0.001	-0.003	0.162	0.011	0.003	0.001	0.102	0.011	-0.004	-0.003	-0.002	-0.001	-0.001	0.002	tet_amp_combi_plate_1.1	05-11-13	1	2	1	847	1
5.08388888882473	0.212	0.016	0.001	-0.002	0.174	0.012	0.003	0.001	0.112	0.012	-0.004	-0.002	-0.003	-0.002	-0.001	0.001	tet_amp_combi_plate_1.1	05-11-13	1	2	1	847	1
5.16833333275281	0.219	0.015	0	-0.003	0.189	0.012	0.003	0	0.124	0.013	-0.005	-0.003	-0.003	-0.002	-0.001	0.001	tet_amp_combi_plate_1.1	05-11-13	1	2	1	847	1
5.25277777912561	0.229	0.017	0	-0.003	0.199	0.011	0.002	-0.001	0.137	0.012	-0.004	-0.003	-0.003	-0.001	-0.002	0.001	tet_amp_combi_plate_1.1	05-11-13	1	2	1	847	1
5.33416666800622	0.238	0.016	-0.001	-0.004	0.208	0.012	0.001	-0.001	0.152	0.014	-0.004	-0.004	-0.004	-0.002	-0.003	0	tet_amp_combi_plate_1.1	05-11-13	1	2	1	847	1
5.4186111119343	0.25	0.02	0.003	-0.002	0.221	0.015	0.003	0.001	0.165	0.015	-0.004	-0.003	-0.002	-0.001	-0.001	0.001	tet_amp_combi_plate_1.1	05-11-13	1	2	1	847	1
5.50305555586237	0.261	0.021	0.003	-0.002	0.229	0.015	0.002	0.001	0.176	0.016	-0.004	-0.003	-0.003	-0.001	-0.001	0.001	tet_amp_combi_plate_1.1	05-11-13	1	2	1	847	1
5.58500000147615	0.272	0.023	0.002	-0.002	0.237	0.016	0.002	0	0.189	0.018	-0.004	-0.003	-0.003	-0.001	-0.001	0	tet_amp_combi_plate_1.1	05-11-13	1	2	1	847	1
5.66972222394543	0.277	0.023	0.002	-0.002	0.249	0.016	0.003	0	0.2	0.019	-0.003	-0.003	-0.003	-0.001	-0.002	0.001	tet_amp_combi_plate_1.1	05-11-13	1	2	1	847	1
5.75416666787351	0.284	0.025	0.002	-0.002	0.256	0.018	0.003	0.001	0.207	0.02	-0.003	-0.002	-0.003	-0.001	-0.001	0.001	tet_amp_combi_plate_1.1	05-11-13	1	2	1	847	1
5.83388888882473	0.29	0.026	0.001	-0.002	0.267	0.019	0.003	0	0.212	0.021	-0.004	-0.003	-0.002	-0.001	-0.001	0	tet_amp_combi_plate_1.1	05-11-13	1	2	1	847	1
5.91833333275281	0.296	0.028	0.001	-0.002	0.276	0.02	0.003	0.001	0.221	0.023	-0.004	-0.002	-0.003	-0.002	-0.001	0.002	tet_amp_combi_plate_1.1	05-11-13	1	2	1	847	1
6.00277777912561	0.302	0.029	0.001	-0.002	0.281	0.02	0.004	0.001	0.23	0.025	-0.003	-0.002	-0.003	-0.002	-0.001	0	tet_amp_combi_plate_1.1	05-11-13	1	2	1	847	1
6.08416666800622	0.309	0.031	0.002	-0.001	0.287	0.022	0.003	0	0.237	0.027	-0.004	-0.002	-0.003	-0.001	-0.001	0.001	tet_amp_combi_plate_1.1	05-11-13	1	2	1	847	1
6.1686111119343	0.315	0.033	0.002	-0.001	0.292	0.023	0.003	0.001	0.247	0.029	-0.004	-0.002	-0.003	-0.001	-0.001	0.001	tet_amp_combi_plate_1.1	05-11-13	1	2	1	847	1
6.25305555586237	0.322	0.036	0.002	-0.002	0.297	0.024	0.003	0.001	0.256	0.031	-0.004	-0.003	-0.003	-0.001	-0.001	0.001	tet_amp_combi_plate_1.1	05-11-13	1	2	1	847	1
6.33444444474299	0.329	0.037	0.002	-0.002	0.301	0.026	0.003	0.001	0.264	0.035	-0.003	-0.002	-0.003	-0.001	-0.002	0.001	tet_amp_combi_plate_1.1	05-11-13	1	2	1	847	1
6.41888888867106	0.335	0.041	0.002	-0.003	0.307	0.027	0.003	0	0.273	0.038	-0.003	-0.002	-0.003	-0.001	-0.002	0.001	tet_amp_combi_plate_1.1	05-11-13	1	2	1	847	1
6.50333333277376	0.343	0.043	0.002	-0.002	0.313	0.029	0.003	0	0.28	0.041	-0.004	-0.002	-0.004	-0.001	-0.002	0.001	tet_amp_combi_plate_1.1	05-11-13	1	2	1	847	1
6.58472222392447	0.352	0.044	0.001	-0.003	0.318	0.031	0.003	0	0.286	0.045	-0.004	-0.003	-0.004	-0.001	-0.001	0	tet_amp_combi_plate_1.1	05-11-13	1	2	1	847	1
6.66916666802717	0.359	0.048	0.002	-0.002	0.323	0.034	0.003	0.001	0.292	0.049	-0.004	-0.003	-0.003	-0.002	-0.002	0.001	tet_amp_combi_plate_1.1	05-11-13	1	2	1	847	1
6.75111111119622	0.366	0.05	0.002	-0.002	0.328	0.035	0.003	0.001	0.296	0.055	-0.004	-0.002	-0.003	-0.001	-0.002	0.001	tet_amp_combi_plate_1.1	05-11-13	1	2	1	847	1
6.83583333349088	0.373	0.055	0.002	-0.002	0.333	0.038	0.003	0.001	0.301	0.059	-0.004	-0.002	-0.003	-0.001	-0.002	0.001	tet_amp_combi_plate_1.1	05-11-13	1	2	1	847	1
6.91777777910465	0.382	0.06	0.002	-0.002	0.34	0.04	0.003	0	0.305	0.065	-0.004	-0.003	-0.003	-0.001	-0.002	0.001	tet_amp_combi_plate_1.1	05-11-13	1	2	1	847	1
7.00222222320735	0.39	0.064	0.002	-0.001	0.342	0.044	0.003	0.001	0.308	0.073	-0.003	-0.002	-0.003	-0.001	-0.001	0.001	tet_amp_combi_plate_1.1	05-11-13	1	2	1	847	1
7.08666666713543	0.396	0.068	0.002	-0.002	0.351	0.047	0.003	0.001	0.315	0.08	-0.004	-0.002	-0.003	-0.001	-0.002	0.001	tet_amp_combi_plate_1.1	05-11-13	1	2	1	847	1
7.16805555601604	0.405	0.073	0.002	-0.002	0.356	0.051	0.003	0	0.32	0.087	-0.004	-0.002	-0.003	-0.001	-0.002	0.001	tet_amp_combi_plate_1.1	05-11-13	1	2	1	847	1
7.25249999994412	0.412	0.08	0.001	-0.001	0.36	0.056	0.003	0	0.325	0.095	-0.004	-0.003	-0.003	-0.002	-0.002	0	tet_amp_combi_plate_1.1	05-11-13	1	2	1	847	1
7.3369444438722	0.421	0.087	0.001	-0.002	0.366	0.061	0.003	0	0.329	0.104	-0.004	-0.003	-0.003	-0.002	-0.001	0	tet_amp_combi_plate_1.1	05-11-13	1	2	1	847	1
7.41833333275281	0.43	0.094	0.002	-0.001	0.368	0.067	0.003	0.001	0.333	0.112	-0.003	-0.003	-0.003	-0.001	-0.002	0	tet_amp_combi_plate_1.1	05-11-13	1	2	1	847	1
7.50277777912561	0.437	0.101	0.002	-0.001	0.372	0.073	0.003	0.001	0.34	0.123	-0.004	-0.002	-0.003	-0.001	-0.002	0.001	tet_amp_combi_plate_1.1	05-11-13	1	2	1	847	1
7.58416666800622	0.445	0.109	0.002	-0.002	0.38	0.08	0.003	0.001	0.346	0.133	-0.004	-0.002	-0.003	-0.001	-0.002	0.001	tet_amp_combi_plate_1.1	05-11-13	1	2	1	847	1
7.6686111119343	0.452	0.119	0.002	-0.002	0.387	0.088	0.003	0.001	0.352	0.144	-0.003	-0.003	-0.003	-0.001	-0.002	0.001	tet_amp_combi_plate_1.1	05-11-13	1	2	1	847	1
7.75305555586237	0.459	0.127	0.002	-0.002	0.391	0.096	0.003	0	0.357	0.154	-0.004	-0.003	-0.003	-0.002	-0.001	0	tet_amp_combi_plate_1.1	05-11-13	1	2	1	847	1
7.83444444474299	0.469	0.138	0.001	-0.002	0.392	0.105	0.003	0.001	0.36	0.165	-0.004	-0.003	-0.004	-0.002	-0.002	0	tet_amp_combi_plate_1.1	05-11-13	1	2	1	847	1
7.91888888867106	0.474	0.148	0.002	-0.002	0.398	0.115	0.002	0.001	0.365	0.175	-0.004	-0.003	-0.003	-0.001	-0.002	0.001	tet_amp_combi_plate_1.1	05-11-13	1	2	1	847	1
8.00416666787351	0.482	0.158	0.002	-0.002	0.405	0.126	0.003	0.001	0.373	0.184	-0.004	-0.002	-0.003	-0.001	-0.002	0.001	tet_amp_combi_plate_1.1	05-11-13	1	2	1	847	1
8.08388888882473	0.491	0.166	0.002	-0.002	0.411	0.135	0.003	0.001	0.379	0.19	-0.005	-0.003	-0.004	-0.002	-0.002	0.001	tet_amp_combi_plate_1.1	05-11-13	1	2	1	847	1
8.16833333275281	0.497	0.175	0.002	-0.001	0.415	0.147	0.003	0.001	0.384	0.2	-0.003	-0.003	-0.004	-0.002	-0.002	0	tet_amp_combi_plate_1.1	05-11-13	1	2	1	847	1
8.25277777912561	0.505	0.182	0.002	-0.001	0.42	0.16	0.003	0.001	0.388	0.208	-0.003	-0.003	-0.003	-0.001	-0.001	0	tet_amp_combi_plate_1.1	05-11-13	1	2	1	847	1
8.33416666800622	0.513	0.191	0.002	-0.002	0.425	0.17	0.003	0	0.394	0.215	-0.003	-0.002	-0.003	-0.002	-0.002	0	tet_amp_combi_plate_1.1	05-11-13	1	2	1	847	1
8.4186111119343	0.52	0.198	0.002	-0.002	0.43	0.177	0.002	0.001	0.399	0.224	-0.004	-0.002	-0.003	-0.001	-0.002	0	tet_amp_combi_plate_1.1	05-11-13	1	2	1	847	1
8.50305555586237	0.527	0.206	0.002	-0.001	0.435	0.185	0.003	0.001	0.405	0.233	-0.003	-0.004	-0.004	-0.002	-0.002	0	tet_amp_combi_plate_1.1	05-11-13	1	2	1	847	1
8.58500000147615	0.537	0.217	0.001	-0.002	0.441	0.194	0.003	0	0.411	0.242	-0.004	-0.003	-0.003	-0.002	-0.002	0	tet_amp_combi_plate_1.1	05-11-13	1	2	1	847	1
8.66972222394543	0.544	0.225	0.002	-0.001	0.445	0.203	0.003	0.001	0.417	0.253	-0.005	-0.003	-0.003	-0.001	-0.001	0	tet_amp_combi_plate_1.1	05-11-13	1	2	1	847	1
8.75166666711448	0.551	0.234	0.002	-0.001	0.451	0.209	0.003	0	0.423	0.261	-0.004	-0.003	-0.003	-0.002	-0.002	0	tet_amp_combi_plate_1.1	05-11-13	1	2	1	847	1
8.83611111121718	0.558	0.241	0.002	-0.001	0.456	0.217	0.003	0	0.429	0.271	-0.004	-0.003	-0.003	-0.001	-0.003	0	tet_amp_combi_plate_1.1	05-11-13	1	2	1	847	1
8.92055555514526	0.567	0.252	0.001	-0.002	0.464	0.226	0.003	0	0.435	0.283	-0.004	-0.003	-0.003	-0.002	-0.002	0	tet_amp_combi_plate_1.1	05-11-13	1	2	1	847	1
9.00055555673316	0.574	0.261	0.002	-0.001	0.468	0.233	0.003	0.001	0.439	0.289	-0.004	-0.002	-0.004	-0.002	-0.002	0	tet_amp_combi_plate_1.1	05-11-13	1	2	1	847	1
9.08583333349088	0.58	0.273	0.002	-0.001	0.472	0.244	0.003	0.001	0.444	0.3	-0.004	-0.002	-0.004	-0.002	-0.002	0	tet_amp_combi_plate_1.1	05-11-13	1	2	1	847	1
9.16777777910465	0.59	0.282	0.001	-0.002	0.48	0.253	0.003	0	0.452	0.305	-0.004	-0.003	-0.003	-0.002	-0.002	0.001	tet_amp_combi_plate_1.1	05-11-13	1	2	1	847	1
9.25222222320735	0.596	0.293	0.002	-0.001	0.485	0.265	0.003	0.001	0.456	0.311	-0.004	-0.003	-0.003	-0.002	-0.002	0	tet_amp_combi_plate_1.1	05-11-13	1	2	1	847	1
9.33666666713543	0.604	0.3	0.002	-0.001	0.49	0.275	0.003	0	0.461	0.319	-0.004	-0.003	-0.003	-0.002	-0.002	0	tet_amp_combi_plate_1.1	05-11-13	1	2	1	847	1
9.41805555601604	0.612	0.306	0.001	-0.002	0.497	0.284	0.003	0	0.468	0.325	-0.005	-0.003	-0.003	-0.002	-0.002	0	tet_amp_combi_plate_1.1	05-11-13	1	2	1	847	1
9.50249999994412	0.619	0.313	0.002	-0.002	0.502	0.296	0.003	0	0.473	0.336	-0.004	-0.003	-0.003	-0.002	-0.002	0	tet_amp_combi_plate_1.1	05-11-13	1	2	1	847	1
9.5869444438722	0.628	0.322	0.001	-0.002	0.508	0.307	0.003	0	0.479	0.346	-0.004	-0.003	-0.003	-0.001	-0.002	0.001	tet_amp_combi_plate_1.1	05-11-13	1	2	1	847	1
9.66833333275281	0.637	0.329	0.002	-0.001	0.515	0.312	0.003	0.001	0.486	0.356	-0.004	-0.003	-0.003	-0.001	-0.002	0	tet_amp_combi_plate_1.1	05-11-13	1	2	1	847	1
9.75277777912561	0.641	0.338	0.002	-0.001	0.519	0.319	0.003	0.001	0.488	0.368	-0.004	-0.003	-0.003	-0.002	-0.003	0	tet_amp_combi_plate_1.1	05-11-13	1	2	1	847	1
9.83416666800622	0.651	0.349	0.002	-0.001	0.526	0.324	0.003	0.001	0.494	0.377	-0.003	-0.003	-0.003	-0.002	-0.002	0	tet_amp_combi_plate_1.1	05-11-13	1	2	1	847	1
9.9186111119343	0.656	0.362	0.001	-0.001	0.532	0.335	0.003	0.001	0.498	0.384	-0.004	-0.003	-0.003	-0.002	-0.002	0	tet_amp_combi_plate_1.1	05-11-13	1	2	1	847	1
10.0030555558624	0.663	0.371	0.001	-0.002	0.539	0.346	0.002	0	0.506	0.392	-0.004	-0.003	-0.004	-0.002	-0.002	0.001	tet_amp_combi_plate_1.1	05-11-13	1	2	1	847	1
10.084444444743	0.67	0.377	0.001	-0.002	0.543	0.352	0.003	0	0.511	0.397	-0.004	-0.003	-0.003	-0.001	-0.002	0	tet_amp_combi_plate_1.1	05-11-13	1	2	1	847	1
10.1688888886711	0.677	0.386	0.002	-0.001	0.548	0.361	0.003	0.001	0.516	0.408	-0.004	-0.002	-0.003	-0.002	-0.002	0	tet_amp_combi_plate_1.1	05-11-13	1	2	1	847	1
10.2541666678735	0.685	0.395	0.002	-0.001	0.555	0.369	0.004	0.001	0.521	0.416	-0.004	-0.003	-0.003	-0.002	-0.001	0	tet_amp_combi_plate_1.1	05-11-13	1	2	1	847	1
10.3347222239245	0.694	0.402	0.001	-0.002	0.56	0.377	0.002	0	0.526	0.421	-0.004	-0.003	-0.003	-0.001	-0.002	0	tet_amp_combi_plate_1.1	05-11-13	1	2	1	847	1
10.4200000006822	0.699	0.412	0.002	-0.002	0.568	0.387	0.003	0	0.533	0.431	-0.004	-0.003	-0.003	-0.001	-0.002	0.001	tet_amp_combi_plate_1.1	05-11-13	1	2	1	847	1
10.5005555567332	0.707	0.419	0.001	-0.002	0.572	0.393	0.003	0.001	0.537	0.437	-0.003	-0.003	-0.003	-0.002	-0.002	-0.001	tet_amp_combi_plate_1.1	05-11-13	1	2	1	847	1
10.5858333334909	0.713	0.429	0.002	-0.001	0.577	0.403	0.003	0.001	0.543	0.448	-0.003	-0.002	-0.003	-0.001	-0.002	0.001	tet_amp_combi_plate_1.1	05-11-13	1	2	1	847	1
10.6677777791047	0.722	0.435	0.002	-0.002	0.583	0.41	0.003	0.001	0.548	0.453	-0.004	-0.002	-0.003	-0.002	-0.002	0	tet_amp_combi_plate_1.1	05-11-13	1	2	1	847	1
10.7522222232074	0.727	0.445	0.001	-0.001	0.589	0.42	0.003	0	0.554	0.463	-0.004	-0.003	-0.003	-0.002	-0.002	0.001	tet_amp_combi_plate_1.1	05-11-13	1	2	1	847	1
10.8366666671354	0.733	0.454	0.002	-0.002	0.594	0.428	0.003	0	0.559	0.471	-0.004	-0.003	-0.003	-0.001	-0.002	0	tet_amp_combi_plate_1.1	05-11-13	1	2	1	847	1
10.918055556016	0.742	0.461	0.002	-0.001	0.601	0.435	0.003	0.001	0.565	0.477	-0.004	-0.003	-0.003	-0.002	-0.002	0	tet_amp_combi_plate_1.1	05-11-13	1	2	1	847	1
11.0024999999441	0.751	0.472	0.002	-0.001	0.608	0.445	0.003	0.001	0.572	0.488	-0.003	-0.002	-0.003	-0.002	-0.002	0	tet_amp_combi_plate_1.1	05-11-13	1	2	1	847	1
11.0869444438722	0.755	0.48	0.001	-0.001	0.611	0.454	0.003	0.002	0.575	0.494	-0.003	-0.002	-0.003	-0.001	-0.002	0	tet_amp_combi_plate_1.1	05-11-13	1	2	1	847	1
11.1683333327528	0.762	0.486	0.002	-0.001	0.617	0.459	0.003	0	0.581	0.5	-0.003	-0.003	-0.003	-0.002	-0.002	0.001	tet_amp_combi_plate_1.1	05-11-13	1	2	1	847	1
11.2527777791256	0.768	0.496	0.002	-0.002	0.623	0.47	0.003	0.001	0.587	0.512	-0.003	-0.003	-0.003	-0.001	-0.001	0	tet_amp_combi_plate_1.1	05-11-13	1	2	1	847	1
11.3341666680062	0.778	0.504	0.002	-0.001	0.63	0.477	0.003	0	0.594	0.519	-0.003	-0.003	-0.003	-0.001	-0.002	0	tet_amp_combi_plate_1.1	05-11-13	1	2	1	847	1
11.4186111119343	0.784	0.516	0.001	-0.002	0.636	0.488	0.003	0	0.599	0.529	-0.003	-0.003	-0.003	-0.002	-0.002	-0.001	tet_amp_combi_plate_1.1	05-11-13	1	2	1	847	1
11.5030555558624	0.788	0.521	0.001	-0.001	0.639	0.494	0.003	0.001	0.602	0.533	-0.004	-0.002	-0.003	-0.002	-0.002	0	tet_amp_combi_plate_1.1	05-11-13	1	2	1	847	1
11.5850000014761	0.795	0.528	0.002	-0.002	0.646	0.502	0.002	0	0.612	0.544	-0.004	-0.003	-0.003	-0.002	-0.002	0	tet_amp_combi_plate_1.1	05-11-13	1	2	1	847	1
11.6697222239454	0.8	0.538	0.002	-0.001	0.649	0.51	0.003	0	0.613	0.55	-0.003	-0.003	-0.003	-0.001	-0.002	0.001	tet_amp_combi_plate_1.1	05-11-13	1	2	1	847	1
11.7516666671145	0.81	0.546	0.003	-0.001	0.656	0.518	0.003	0	0.618	0.555	-0.004	-0.003	-0.004	-0.001	-0.002	0	tet_amp_combi_plate_1.1	05-11-13	1	2	1	847	1
11.8361111112172	0.811	0.554	0.002	-0.002	0.66	0.526	0.002	0.001	0.623	0.565	-0.004	-0.003	-0.003	-0.001	-0.001	0	tet_amp_combi_plate_1.1	05-11-13	1	2	1	847	1
11.9205555551453	0.818	0.563	0.002	-0.001	0.666	0.535	0.004	0.001	0.63	0.573	-0.004	-0.003	-0.003	-0.001	-0.002	0.001	tet_amp_combi_plate_1.1	05-11-13	1	2	1	847	1
12.0005555567332	0.824	0.568	0.002	-0.001	0.671	0.541	0.003	0	0.635	0.58	-0.003	-0.003	-0.003	-0.001	-0.002	-0.001	tet_amp_combi_plate_1.1	05-11-13	1	2	1	847	1
12.0858333334909	0.831	0.58	0.003	-0.001	0.676	0.551	0.003	0.001	0.639	0.589	-0.004	-0.003	-0.003	-0.002	-0.002	0	tet_amp_combi_plate_1.1	05-11-13	1	2	1	847	1
12.1677777791047	0.838	0.587	0.002	-0.002	0.68	0.558	0.002	0	0.643	0.594	-0.004	-0.003	-0.004	-0.002	-0.002	0	tet_amp_combi_plate_1.1	05-11-13	1	2	1	847	1
12.2522222232074	0.842	0.596	0.002	-0.002	0.686	0.567	0.003	0	0.649	0.604	-0.004	-0.003	-0.003	-0.001	-0.003	0	tet_amp_combi_plate_1.1	05-11-13	1	2	1	847	1
12.3366666671354	0.848	0.606	0.002	-0.002	0.684	0.574	0.002	0	0.655	0.614	-0.004	-0.004	-0.004	-0.001	-0.002	0	tet_amp_combi_plate_1.1	05-11-13	1	2	1	847	1
12.418055556016	0.856	0.611	0.002	-0.002	0.696	0.582	0.003	0	0.66	0.618	-0.004	-0.005	-0.004	-0.002	-0.002	-0.001	tet_amp_combi_plate_1.1	05-11-13	1	2	1	847	1
12.5024999999441	0.861	0.621	0.002	-0.002	0.7	0.59	0.003	0.001	0.664	0.626	-0.004	-0.005	-0.004	-0.002	-0.002	0	tet_amp_combi_plate_1.1	05-11-13	1	2	1	847	1
12.5869444438722	0.866	0.63	0.003	-0.001	0.706	0.6	0.003	0.001	0.669	0.636	-0.003	-0.003	-0.003	-0.001	-0.002	0.001	tet_amp_combi_plate_1.1	05-11-13	1	2	1	847	1
12.6683333327528	0.87	0.635	0.002	-0.002	0.71	0.605	0.002	0	0.674	0.641	-0.004	-0.004	-0.003	-0.002	-0.002	0	tet_amp_combi_plate_1.1	05-11-13	1	2	1	847	1
12.7527777791256	0.877	0.645	0.003	-0.001	0.716	0.615	0.003	0	0.68	0.651	-0.004	-0.004	-0.003	-0.002	-0.003	0	tet_amp_combi_plate_1.1	05-11-13	1	2	1	847	1
12.8341666680062	0.883	0.652	0.002	-0.001	0.722	0.622	0.003	0.001	0.689	0.657	-0.004	-0.003	-0.004	-0.002	-0.002	0	tet_amp_combi_plate_1.1	05-11-13	1	2	1	847	1
12.9186111119343	0.89	0.664	0.002	-0.002	0.728	0.634	0.003	0	0.697	0.67	-0.003	-0.003	-0.003	-0.001	-0.001	0	tet_amp_combi_plate_1.1	05-11-13	1	2	1	847	1
13.0030555558624	0.895	0.672	0.002	-0.001	0.734	0.641	0.003	0.001	0.704	0.677	-0.003	-0.002	-0.003	-0.001	-0.001	-0.001	tet_amp_combi_plate_1.1	05-11-13	1	2	1	847	1
13.0850000014761	0.902	0.678	0.003	-0.001	0.739	0.647	0.003	0.001	0.709	0.682	-0.003	-0.003	-0.004	-0.001	-0.002	-0.001	tet_amp_combi_plate_1.1	05-11-13	1	2	1	847	1
13.1697222239454	0.906	0.688	0.003	-0.001	0.742	0.657	0.003	0.002	0.716	0.693	-0.004	-0.002	-0.003	-0.002	-0.001	0	tet_amp_combi_plate_1.1	05-11-13	1	2	1	847	1
13.2516666671145	0.909	0.694	0.001	-0.002	0.746	0.663	0.003	0.001	0.72	0.696	-0.004	-0.003	-0.004	-0.002	-0.002	0	tet_amp_combi_plate_1.1	05-11-13	1	2	1	847	1
13.3361111112172	0.914	0.706	0.003	-0.001	0.751	0.671	0.003	0	0.727	0.708	-0.004	-0.003	-0.004	-0.002	-0.001	0	tet_amp_combi_plate_1.1	05-11-13	1	2	1	847	1
13.4205555551453	0.921	0.716	0.003	-0.002	0.756	0.679	0.003	0.001	0.731	0.714	-0.003	-0.003	-0.003	-0.002	-0.001	0	tet_amp_combi_plate_1.1	05-11-13	1	2	1	847	1
13.5005555567332	0.926	0.722	0.002	-0.002	0.763	0.686	0.003	0	0.737	0.722	-0.004	-0.003	-0.003	-0.002	-0.002	0	tet_amp_combi_plate_1.1	05-11-13	1	2	1	847	1
13.5858333334909	0.93	0.734	0.002	-0.001	0.764	0.694	0.002	0	0.741	0.731	-0.004	-0.003	-0.00399999999999999	-0.002	-0.002	-0.001	tet_amp_combi_plate_1.1	05-11-13	1	2	1	847	1
13.6677777791047	0.937	0.741	0.003	-0.001	0.771	0.702	0.003	0.001	0.747	0.741	-0.003	-0.003	-0.003	-0.001	-0.001	-0.001	tet_amp_combi_plate_1.1	05-11-13	1	2	1	847	1
13.7522222232074	0.94	0.75	0.002	-0.002	0.775	0.712	0.003	0	0.752	0.751	-0.004	-0.004	-0.003	-0.002	-0.003	0	tet_amp_combi_plate_1.1	05-11-13	1	2	1	847	1
13.8366666671354	0.948	0.76	0.002	-0.002	0.783	0.722	0.004	0.001	0.76	0.762	-0.004	-0.003	-0.003	-0.002	-0.002	0	tet_amp_combi_plate_1.1	05-11-13	1	2	1	847	1
13.918055556016	0.95	0.762	0.002	-0.001	0.788	0.729	0.003	0.001	0.764	0.767	-0.003	-0.002	-0.003	-0.001	-0.002	0.001	tet_amp_combi_plate_1.1	05-11-13	1	2	1	847	1
14.0024999999441	0.957	0.773	0.003	-0.001	0.792	0.741	0.003	0	0.769	0.778	-0.003	-0.002	-0.003	-0.001	-0.002	0	tet_amp_combi_plate_1.1	05-11-13	1	2	1	847	1
14.0869444438722	0.96	0.781	0.002	-0.001	0.798	0.751	0.003	0.001	0.775	0.785	-0.003	-0.003	-0.003	-0.002	-0.002	0	tet_amp_combi_plate_1.1	05-11-13	1	2	1	847	1
14.1683333327528	0.964	0.783	0.002	-0.001	0.804	0.758	0.003	0.001	0.78	0.789	-0.003	-0.002	-0.00399999999999999	-0.002	-0.002	0.001	tet_amp_combi_plate_1.1	05-11-13	1	2	1	847	1
14.2527777791256	0.967	0.793	0.002	0	0.808	0.765	0.003	0	0.783	0.796	-0.004	-0.002	-0.003	-0.002	-0.002	0	tet_amp_combi_plate_1.1	05-11-13	1	2	1	847	1
14.3341666680062	0.973	0.796	0.003	-0.001	0.813	0.772	0.003	0.001	0.788	0.802	-0.004	-0.002	-0.004	-0.001	-0.002	0	tet_amp_combi_plate_1.1	05-11-13	1	2	1	847	1
14.4186111119343	0.977	0.805	0.002	-0.002	0.82	0.783	0.004	0.001	0.8	0.815	-0.004	-0.002	-0.003	-0.002	-0.001	0.001	tet_amp_combi_plate_1.1	05-11-13	1	2	1	847	1
14.5030555558624	0.979	0.809	0.002	-0.001	0.822	0.786	0.003	0	0.799	0.818	-0.004	-0.003	-0.003	-0.001	-0.002	0	tet_amp_combi_plate_1.1	05-11-13	1	2	1	847	1
14.5850000014761	0.983	0.813	0.002	-0.001	0.827	0.794	0.004	0	0.805	0.824	-0.004	-0.003	-0.003	-0.001	-0.002	0	tet_amp_combi_plate_1.1	05-11-13	1	2	1	847	1
14.6697222239454	0.987	0.822	0.003	0	0.832	0.8	0.003	0	0.809	0.834	-0.004	-0.003	-0.003	-0.001	-0.001	0	tet_amp_combi_plate_1.1	05-11-13	1	2	1	847	1
14.7541666678735	0.991	0.826	0.003	0	0.836	0.807	0.003	0	0.813	0.837	-0.004	-0.003	-0.003	-0.002	-0.001	0	tet_amp_combi_plate_1.1	05-11-13	1	2	1	847	1
14.8338888888247	0.995	0.829	0.003	-0.001	0.84	0.811	0.003	0.001	0.82	0.844	-0.004	-0.002	-0.004	-0.001	-0.002	0	tet_amp_combi_plate_1.1	05-11-13	1	2	1	847	1
14.9183333327528	0.996	0.836	0.002	0	0.843	0.819	0.003	0.001	0.824	0.849	-0.004	-0.003	-0.003	-0.002	-0.002	0	tet_amp_combi_plate_1.1	05-11-13	1	2	1	847	1
15.0027777791256	1.001	0.84	0.003	-0.001	0.849	0.824	0.003	0.001	0.829	0.857	-0.003	-0.002	-0.003	-0.002	-0.001	0	tet_amp_combi_plate_1.1	05-11-13	1	2	1	847	1
15.0841666680062	1.005	0.843	0.002	0	0.855	0.829	0.003	0	0.835	0.863	-0.004	-0.003	-0.003	-0.002	-0.002	0	tet_amp_combi_plate_1.1	05-11-13	1	2	1	847	1
15.1686111119343	1.007	0.85	0.003	0	0.857	0.834	0.003	0.001	0.836	0.865	-0.004	-0.003	-0.003	-0.002	-0.002	0	tet_amp_combi_plate_1.1	05-11-13	1	2	1	847	1
15.2530555558624	1.01	0.855	0.002	-0.001	0.862	0.84	0.003	0	0.842	0.872	-0.004	-0.003	-0.003	-0.001	-0.002	0.001	tet_amp_combi_plate_1.1	05-11-13	1	2	1	847	1
15.334444444743	1.016	0.856	0.003	-0.001	0.868	0.844	0.003	0.001	0.846	0.877	-0.003	-0.002	-0.003	-0.001	-0.001	0	tet_amp_combi_plate_1.1	05-11-13	1	2	1	847	1
15.4188888886711	1.018	0.864	0.003	-0.001	0.87	0.849	0.003	0.001	0.851	0.884	-0.003	-0.003	-0.003	-0.002	-0.002	0.001	tet_amp_combi_plate_1.1	05-11-13	1	2	1	847	1
15.5041666678735	1.02	0.869	0.003	-0.001	0.875	0.855	0.003	0.001	0.854	0.889	-0.003	-0.003	-0.003	-0.002	-0.002	0	tet_amp_combi_plate_1.1	05-11-13	1	2	1	847	1
15.5847222239245	1.024	0.871	0.002	0	0.879	0.857	0.003	0	0.861	0.891	-0.004	-0.003	-0.003	-0.001	-0.002	0.001	tet_amp_combi_plate_1.1	05-11-13	1	2	1	847	1
15.6700000006822	1.026	0.875	0.002	0	0.881	0.861	0.003	0	0.863	0.896	-0.004	-0.003	-0.003	-0.002	-0.002	0	tet_amp_combi_plate_1.1	05-11-13	1	2	1	847	1
15.7511111111962	1.032	0.878	0.002	-0.001	0.888	0.866	0.002	0	0.871	0.904	-0.003	-0.003	-0.003	-0.002	-0.002	0	tet_amp_combi_plate_1.1	05-11-13	1	2	1	847	1
15.8358333334909	1.032	0.882	0.003	-0.001	0.888	0.868	0.003	0	0.871	0.903	-0.004	-0.003	-0.003	-0.001	-0.002	0.001	tet_amp_combi_plate_1.1	05-11-13	1	2	1	847	1
15.9177777791047	1.037	0.885	0.002	-0.002	0.894	0.873	0.003	0.001	0.877	0.91	-0.005	-0.003	-0.00399999999999999	-0.002	-0.003	0	tet_amp_combi_plate_1.1	05-11-13	1	2	1	847	1
16.0022222232074	1.039	0.892	0.002	-0.002	0.898	0.879	0.002	0.001	0.881	0.917	-0.003	-0.002	-0.003	-0.002	-0.001	0.001	tet_amp_combi_plate_1.1	05-11-13	1	2	1	847	1
16.0866666671354	1.042	0.896	0.003	0	0.904	0.883	0.003	0.001	0.886	0.92	-0.003	-0.003	-0.003	-0.002	-0.003	0	tet_amp_combi_plate_1.1	05-11-13	1	2	1	847	1
16.168055556016	1.047	0.899	0.002	0	0.91	0.888	0.003	0.001	0.893	0.926	-0.004	-0.003	-0.003	-0.001	-0.002	0	tet_amp_combi_plate_1.1	05-11-13	1	2	1	847	1
16.2524999999441	1.048	0.905	0.003	-0.001	0.91	0.889	0.003	0.001	0.895	0.928	-0.003	-0.002	-0.003	-0.002	-0.001	0.001	tet_amp_combi_plate_1.1	05-11-13	1	2	1	847	1
16.3369444438722	1.053	0.912	0.002	-0.001	0.921	0.897	0.003	0	0.908	0.938	-0.003	-0.002	-0.003	0	-0.002	0.001	tet_amp_combi_plate_1.1	05-11-13	1	2	1	847	1
16.4183333327528	1.057	0.912	0.002	-0.002	0.925	0.9	0.004	0.001	0.911	0.94	-0.003	-0.003	-0.003	0	-0.002	0.001	tet_amp_combi_plate_1.1	05-11-13	1	2	1	847	1
16.5027777791256	1.057	0.917	0.002	0	0.926	0.902	0.003	0.001	0.913	0.944	-0.004	-0.004	-0.003	-0.001	-0.002	0	tet_amp_combi_plate_1.1	05-11-13	1	2	1	847	1
16.5841666680062	1.062	0.917	0.002	-0.001	0.93	0.905	0.004	0	0.917	0.946	-0.004	-0.004	-0.003	-0.001	-0.002	0	tet_amp_combi_plate_1.1	05-11-13	1	2	1	847	1
16.6686111119343	1.062	0.923	0.002	-0.001	0.934	0.909	0.003	0.001	0.921	0.95	-0.004	-0.004	-0.004	-0.002	-0.002	0	tet_amp_combi_plate_1.1	05-11-13	1	2	1	847	1
16.7530555558624	1.066	0.929	0.003	-0.001	0.939	0.913	0.004	0.002	0.927	0.955	-0.003	-0.004	-0.003	-0.001	-0.001	0.001	tet_amp_combi_plate_1.1	05-11-13	1	2	1	847	1
16.834444444743	1.069	0.929	0.002	0	0.944	0.916	0.003	0.001	0.93	0.956	-0.004	-0.004	-0.003	-0.001	-0.002	0.001	tet_amp_combi_plate_1.1	05-11-13	1	2	1	847	1
16.9188888886711	1.07	0.936	0.003	-0.001	0.947	0.92	0.003	0.001	0.937	0.962	-0.004	-0.004	-0.00299999999999999	-0.001	-0.002	0	tet_amp_combi_plate_1.1	05-11-13	1	2	1	847	1
17.0033333327738	1.074	0.939	0.002	-0.001	0.953	0.924	0.003	0.001	0.944	0.967	-0.004	-0.003	-0.003	-0.001	-0.002	0	tet_amp_combi_plate_1.1	05-11-13	1	2	1	847	1
17.0847222239245	1.077	0.941	0.004	-0.001	0.959	0.928	0.004	0.001	0.951	0.969	-0.003	-0.002	-0.003	-0.001	-0.002	0.001	tet_amp_combi_plate_1.1	05-11-13	1	2	1	847	1
17.1691666680272	1.079	0.948	0.003	-0.001	0.961	0.931	0.004	0.001	0.955	0.973	-0.004	-0.002	-0.003	-0.001	-0.001	0.001	tet_amp_combi_plate_1.1	05-11-13	1	2	1	847	1
17.2536111119553	1.083	0.951	0.002	-0.001	0.967	0.936	0.004	0.001	0.959	0.977	-0.004	-0.003	-0.003	-0.001	-0.002	0	tet_amp_combi_plate_1.1	05-11-13	1	2	1	847	1
17.3347222222947	1.086	0.953	0.003	-0.001	0.973	0.939	0.003	0.002	0.966	0.98	-0.003	-0.003	-0.003	-0.002	-0.001	0	tet_amp_combi_plate_1.1	05-11-13	1	2	1	847	1
17.4194444447639	1.086	0.957	0.003	0	0.975	0.945	0.003	0.001	0.971	0.983	-0.003	-0.003	-0.003	-0.001	-0.002	0.001	tet_amp_combi_plate_1.1	05-11-13	1	2	1	847	1
17.503888888692	1.089	0.963	0.003	-0.001	0.98	0.947	0.003	0.001	0.978	0.987	-0.004	-0.003	-0.004	-0.001	-0.003	-0.001	tet_amp_combi_plate_1.1	05-11-13	1	2	1	847	1
17.5850000014761	1.094	0.964	0.002	0	0.988	0.951	0.003	0	0.985	0.993	-0.005	-0.002	-0.003	-0.002	-0.002	0	tet_amp_combi_plate_1.1	05-11-13	1	2	1	847	1
17.6697222239454	1.094	0.969	0.002	-0.001	0.991	0.954	0.003	0	0.987	0.996	-0.004	-0.003	-0.003	-0.001	-0.002	-0.001	tet_amp_combi_plate_1.1	05-11-13	1	2	1	847	1
17.7541666678735	1.096	0.972	0.003	-0.001	0.997	0.956	0.003	0.001	0.991	0.999	-0.003	-0.003	-0.003	-0.002	-0.002	0	tet_amp_combi_plate_1.1	05-11-13	1	2	1	847	1
17.8338888888247	1.102	0.975	0.004	0.001	1.005	0.962	0.005	0.003	0.999	1.005	-0.002	-0.001	-0.002	0	0	0.002	tet_amp_combi_plate_1.1	05-11-13	1	2	1	847	1
17.9183333327528	1.101	0.98	0.003	0	1.007	0.966	0.003	0.001	1	1.007	-0.004	-0.002	-0.00399999999999999	-0.002	-0.002	0	tet_amp_combi_plate_1.1	05-11-13	1	2	1	847	1
18.0027777791256	1.106	0.986	0.004	-0.001	1.015	0.969	0.003	0.001	1.006	1.01	-0.003	-0.003	-0.003	-0.001	-0.002	0.001	tet_amp_combi_plate_1.1	05-11-13	1	2	1	847	1
18.0841666680062	1.107	0.985	0.002	0	1.019	0.972	0.004	0.001	1.009	1.011	-0.004	-0.003	-0.00399999999999999	-0.002	-0.002	0	tet_amp_combi_plate_1.1	05-11-13	1	2	1	847	1
18.1686111119343	1.109	0.991	0.003	0	1.024	0.975	0.003	0.002	1.013	1.014	-0.003	-0.002	-0.003	-0.001	-0.002	0	tet_amp_combi_plate_1.1	05-11-13	1	2	1	847	1
18.2530555558624	1.11	0.994	0.002	-0.001	1.032	0.98	0.003	0	1.021	1.02	-0.004	-0.003	-0.00499999999999999	-0.002	-0.002	0	tet_amp_combi_plate_1.1	05-11-13	1	2	1	847	1
18.334444444743	1.114	0.996	0.003	0	1.041	0.982	0.003	0.001	1.024	1.022	-0.005	-0.004	-0.003	-0.002	-0.002	0	tet_amp_combi_plate_1.1	05-11-13	1	2	1	847	1
18.4188888886711	1.116	1.002	0.002	0	1.045	0.987	0.004	0.002	1.025	1.027	-0.003	-0.003	-0.00399999999999999	-0.001	-0.002	-0.001	tet_amp_combi_plate_1.1	05-11-13	1	2	1	847	1
18.5033333327738	1.12	1.005	0.002	-0.001	1.048	0.99	0.003	0.001	1.029	1.029	-0.003	-0.003	-0.00399999999999999	-0.002	-0.002	0	tet_amp_combi_plate_1.1	05-11-13	1	2	1	847	1
18.5847222239245	1.122	1.005	0.003	0	1.054	0.993	0.003	0.001	1.033	1.033	-0.004	-0.003	-0.003	-0.001	-0.002	0.001	tet_amp_combi_plate_1.1	05-11-13	1	2	1	847	1
18.6691666680272	1.126	1.012	0.004	0.002	1.058	0.998	0.005	0.003	1.036	1.038	-0.002	-0.001	-0.002	-0.001	0	0.001	tet_amp_combi_plate_1.1	05-11-13	1	2	1	847	1
18.7536111119553	1.125	1.012	0.002	-0.001	1.059	0.998	0.002	0.001	1.039	1.041	-0.004	-0.003	-0.00499999999999999	-0.002	-0.003	-0.001	tet_amp_combi_plate_1.1	05-11-13	1	2	1	847	1
18.8347222222947	1.131	1.017	0.003	-0.001	1.064	1.005	0.003	0.001	1.045	1.045	-0.004	-0.002	-0.002	0	-0.001	0.001	tet_amp_combi_plate_1.1	05-11-13	1	2	1	847	1
18.9194444447639	1.127	1.019	0.001	-0.002	1.064	1.005	0.002	-0.001	1.041	1.045	-0.005	-0.005	-0.00499999999999999	-0.00299999999999999	-0.00399999999999999	-0.001	tet_amp_combi_plate_1.1	05-11-13	1	2	1	847	1
19.003888888692	1.131	1.023	0.003	0	1.066	1.009	0.003	0.001	1.046	1.048	-0.003	-0.003	-0.003	-0.001	-0.002	0.001	tet_amp_combi_plate_1.1	05-11-13	1	2	1	847	1
19.0850000014761	1.136	1.025	0.002	-0.001	1.071	1.012	0.004	0.001	1.052	1.054	-0.004	-0.003	-0.00399999999999999	-0.002	-0.002	0	tet_amp_combi_plate_1.1	05-11-13	1	2	1	847	1
19.1697222239454	1.137	1.03	0.003	0	1.072	1.018	0.003	0	1.055	1.058	-0.004	-0.003	-0.00399999999999999	-0.002	-0.002	0	tet_amp_combi_plate_1.1	05-11-13	1	2	1	847	1
19.2541666678735	1.14	1.034	0.002	-0.001	1.079	1.023	0.004	0	1.06	1.063	-0.003	-0.002	-0.00399999999999999	-0.001	-0.002	0.001	tet_amp_combi_plate_1.1	05-11-13	1	2	1	847	1
19.3338888888247	1.142	1.034	0.003	0	1.078	1.021	0.003	0.001	1.058	1.061	-0.005	-0.004	-0.00499999999999999	-0.002	-0.003	0	tet_amp_combi_plate_1.1	05-11-13	1	2	1	847	1
19.4183333327528	1.142	1.04	0.003	-0.001	1.081	1.025	0.003	0	1.06	1.065	-0.004	-0.004	-0.004	-0.001	-0.001	0.001	tet_amp_combi_plate_1.1	05-11-13	1	2	1	847	1
19.5027777791256	1.146	1.042	0.002	-0.001	1.084	1.027	0.003	0.001	1.064	1.069	-0.002	-0.003	-0.00399999999999999	-0.002	-0.003	0	tet_amp_combi_plate_1.1	05-11-13	1	2	1	847	1
19.5841666680062	1.15	1.044	0.004	0	1.087	1.032	0.004	0.002	1.067	1.071	-0.004	-0.001	-0.003	-0.001	-0.003	0.001	tet_amp_combi_plate_1.1	05-11-13	1	2	1	847	1
19.6686111119343	1.148	1.047	0.003	-0.001	1.089	1.035	0.002	0	1.067	1.072	-0.004	-0.003	-0.00299999999999999	-0.002	-0.002	0	tet_amp_combi_plate_1.1	05-11-13	1	2	1	847	1
19.7530555558624	1.152	1.051	0.003	0	1.093	1.039	0.004	0.001	1.071	1.076	-0.005	-0.004	-0.00399999999999999	-0.001	-0.002	0.001	tet_amp_combi_plate_1.1	05-11-13	1	2	1	847	1
19.834444444743	1.156	1.054	0.003	-0.001	1.095	1.04	0.003	0	1.075	1.08	-0.004	-0.004	-0.00399999999999999	-0.002	-0.002	0	tet_amp_combi_plate_1.1	05-11-13	1	2	1	847	1
19.9188888886711	1.155	1.058	0.004	0	1.096	1.045	0.004	0.001	1.076	1.083	-0.003	-0.002	-0.00299999999999999	-0.002	-0.002	0.001	tet_amp_combi_plate_1.1	05-11-13	1	2	1	847	1
20.0033333327738	1.157	1.06	0.003	0	1.099	1.047	0.004	0.001	1.078	1.084	-0.005	-0.003	-0.00399999999999999	-0.002	-0.002	0	tet_amp_combi_plate_1.1	05-11-13	1	2	1	847	1
20.0847222239245	1.162	1.062	0.003	-0.001	1.103	1.05	0.004	0.001	1.083	1.09	-0.004	-0.002	-0.00299999999999999	-0.001	-0.001	0.001	tet_amp_combi_plate_1.1	05-11-13	1	2	1	847	1
20.1691666680272	1.164	1.065	0.004	0	1.104	1.053	0.003	0	1.085	1.091	-0.005	-0.003	-0.00399999999999999	-0.001	-0.001	0.001	tet_amp_combi_plate_1.1	05-11-13	1	2	1	847	1
20.2536111119553	1.165	1.067	0.003	-0.001	1.106	1.054	0.002	0.001	1.088	1.093	-0.004	-0.003	-0.00399999999999999	-0.001	-0.002	-0.001	tet_amp_combi_plate_1.1	05-11-13	1	2	1	847	1
20.3347222222947	1.169	1.071	0.003	-0.001	1.111	1.058	0.004	0.001	1.091	1.097	-0.003	-0.003	-0.00399999999999999	-0.002	-0.002	0	tet_amp_combi_plate_1.1	05-11-13	1	2	1	847	1
20.4194444447639	1.169	1.074	0.002	-0.001	1.111	1.061	0.003	0	1.093	1.097	-0.004	-0.003	-0.00399999999999999	-0.002	-0.002	0	tet_amp_combi_plate_1.1	05-11-13	1	2	1	847	1
20.503888888692	1.169	1.076	0.003	-0.001	1.113	1.065	0.003	0	1.095	1.101	-0.003	-0.003	-0.00399999999999999	-0.001	-0.002	0.001	tet_amp_combi_plate_1.1	05-11-13	1	2	1	847	1
20.5850000014761	1.175	1.078	0.003	-0.001	1.117	1.067	0.003	0.001	1.098	1.105	-0.004	-0.003	-0.00399999999999999	-0.003	-0.002	-0.001	tet_amp_combi_plate_1.1	05-11-13	1	2	1	847	1
20.6697222239454	1.175	1.083	0.004	0	1.12	1.071	0.003	0.002	1.102	1.109	-0.003	-0.002	-0.003	-0.001	-0.001	0.001	tet_amp_combi_plate_1.1	05-11-13	1	2	1	847	1
20.7541666678735	1.178	1.085	0.003	-0.001	1.121	1.074	0.002	-0.001	1.103	1.109	-0.004	-0.002	-0.00399999999999999	-0.002	-0.001	0	tet_amp_combi_plate_1.1	05-11-13	1	2	1	847	1
20.8338888888247	1.182	1.086	0.004	0	1.124	1.074	0.004	0	1.104	1.109	-0.004	-0.004	-0.00399999999999999	-0.002	-0.002	0	tet_amp_combi_plate_1.1	05-11-13	1	2	1	847	1
20.9183333327528	1.181	1.09	0.002	0	1.125	1.077	0.003	0.001	1.105	1.112	-0.004	-0.003	-0.00399999999999999	-0.001	-0.001	0	tet_amp_combi_plate_1.1	05-11-13	1	2	1	847	1
21.0027777791256	1.184	1.096	0.003	0	1.128	1.084	0.004	0.001	1.112	1.121	-0.003	-0.002	-0.00299999999999999	-0.001	-0.002	0	tet_amp_combi_plate_1.1	05-11-13	1	2	1	847	1
21.0841666680062	1.187	1.094	0.004	0	1.13	1.082	0.004	0.002	1.111	1.118	-0.004	-0.003	-0.002	-0.002	-0.001	0	tet_amp_combi_plate_1.1	05-11-13	1	2	1	847	1
21.1686111119343	1.187	1.096	0.003	-0.001	1.131	1.085	0.002	0	1.113	1.121	-0.004	-0.003	-0.00499999999999999	-0.002	-0.002	0	tet_amp_combi_plate_1.1	05-11-13	1	2	1	847	1
21.2530555558624	1.189	1.1	0.003	-0.001	1.135	1.089	0.003	0.001	1.116	1.125	-0.004	-0.003	-0.00399999999999999	-0.001	-0.003	0	tet_amp_combi_plate_1.1	05-11-13	1	2	1	847	1
21.334444444743	1.195	1.102	0.003	0	1.137	1.091	0.003	0.001	1.119	1.125	-0.003	-0.003	-0.003	-0.001	-0.002	0.001	tet_amp_combi_plate_1.1	05-11-13	1	2	1	847	1
21.4188888886711	1.193	1.106	0.003	0	1.14	1.093	0.003	0.001	1.12	1.127	-0.003	-0.002	-0.003	-0.001	-0.001	0.001	tet_amp_combi_plate_1.1	05-11-13	1	2	1	847	1
21.5033333327738	1.195	1.109	0.004	-0.001	1.142	1.097	0.003	0	1.122	1.131	-0.004	-0.003	-0.00399999999999999	-0.001	-0.001	0	tet_amp_combi_plate_1.1	05-11-13	1	2	1	847	1
21.5847222239245	1.199	1.109	0.004	0	1.145	1.097	0.003	0	1.126	1.133	-0.004	-0.003	-0.003	-0.001	-0.002	0	tet_amp_combi_plate_1.1	05-11-13	1	2	1	847	1
21.6691666680272	1.199	1.113	0.004	0	1.143	1.101	0.003	0.001	1.127	1.135	-0.004	-0.003	-0.00399999999999999	-0.001	-0.002	0.001	tet_amp_combi_plate_1.1	05-11-13	1	2	1	847	1
21.7511111111962	1.205	1.114	0.004	0	1.148	1.103	0.003	0.001	1.131	1.138	-0.004	-0.003	-0.003	-0.001	-0.002	0.001	tet_amp_combi_plate_1.1	05-11-13	1	2	1	847	1
21.8358333334909	1.204	1.119	0.004	0	1.15	1.107	0.003	0.001	1.132	1.14	-0.003	-0.002	-0.003	-0.002	-0.002	0.001	tet_amp_combi_plate_1.1	05-11-13	1	2	1	847	1
21.9200000014971	1.205	1.121	0.004	0	1.151	1.109	0.003	0	1.134	1.141	-0.004	-0.003	-0.00399999999999999	-0.003	-0.003	0	tet_amp_combi_plate_1.1	05-11-13	1	2	1	847	1
22.0013888903777	1.208	1.124	0.004	0	1.156	1.112	0.003	0	1.14	1.149	-0.002	-0.002	-0.003	-0.001	-0.001	0.001	tet_amp_combi_plate_1.1	05-11-13	1	2	1	847	1
22.0861111126724	1.21	1.126	0.003	0	1.156	1.113	0.003	0.001	1.138	1.145	-0.004	-0.003	-0.00399999999999999	-0.002	-0.002	0.001	tet_amp_combi_plate_1.1	05-11-13	1	2	1	847	1
22.1702777784085	1.214	1.129	0.003	0	1.156	1.115	0.003	0	1.138	1.147	-0.004	-0.002	-0.00399999999999999	-0.002	-0.002	0	tet_amp_combi_plate_1.1	05-11-13	1	2	1	847	1
22.2516666671145	1.216	1.13	0.003	-0.001	1.16	1.118	0.004	0.002	1.145	1.152	-0.003	-0.003	-0.00399999999999999	-0.002	-0.002	0.001	tet_amp_combi_plate_1.1	05-11-13	1	2	1	847	1
22.3361111112172	1.218	1.132	0.003	0	1.161	1.121	0.002	0.001	1.144	1.152	-0.004	-0.003	-0.00399999999999999	-0.001	-0.002	0	tet_amp_combi_plate_1.1	05-11-13	1	2	1	847	1
22.4205555551453	1.218	1.136	0.004	0	1.164	1.123	0.003	0.001	1.145	1.153	-0.003	-0.003	-0.00399999999999999	-0.001	-0.002	0	tet_amp_combi_plate_1.1	05-11-13	1	2	1	847	1
22.5005555567332	1.219	1.137	0.003	-0.001	1.167	1.124	0.003	0	1.149	1.156	-0.003	-0.004	-0.00399999999999999	-0.001	-0.002	0	tet_amp_combi_plate_1.1	05-11-13	1	2	1	847	1
22.5858333334909	1.225	1.14	0.003	0	1.166	1.127	0.003	0	1.151	1.159	-0.004	-0.004	-0.00399999999999999	-0.002	-0.001	0.001	tet_amp_combi_plate_1.1	05-11-13	1	2	1	847	1
22.6700000014971	1.226	1.143	0.004	0.001	1.173	1.133	0.00700000000000001	0.005	1.154	1.165	0	0	-0.002	0.001	0.002	0.00399999999999999	tet_amp_combi_plate_1.1	05-11-13	1	2	1	847	1
22.7513888903777	1.23	1.144	0.004	0	1.173	1.132	0.003	0	1.156	1.163	-0.004	-0.002	-0.00399999999999999	-0.002	-0.003	0.001	tet_amp_combi_plate_1.1	05-11-13	1	2	1	847	1
22.8361111126724	1.236	1.144	-0.000999999999999987	-0.00499999999999999	1.17	1.131	0	-0.003	1.152	1.16	-0.00699999999999999	-0.00699999999999999	-0.00599999999999999	-0.00499999999999999	-0.00599999999999999	-0.00299999999999999	tet_amp_combi_plate_1.1	05-11-13	1	2	1	847	1
22.9202777784085	1.245	1.149	0.003	-0.001	1.176	1.135	0.004	0.001	1.157	1.165	-0.004	-0.003	-0.00499999999999999	-0.002	-0.002	0	tet_amp_combi_plate_1.1	05-11-13	1	2	1	847	1
23.0016666671145	1.244	1.15	0.003	-0.001	1.178	1.137	0.002	0.001	1.161	1.168	-0.004	-0.003	-0.00399999999999999	-0.002	-0.002	0	tet_amp_combi_plate_1.1	05-11-13	1	2	1	847	1
23.0861111112172	1.249	1.153	0.002	-0.001	1.178	1.14	0.003	0	1.161	1.169	-0.004	-0.003	-0.00399999999999999	-0.001	-0.002	0	tet_amp_combi_plate_1.1	05-11-13	1	2	1	847	1
23.1705555551453	1.251	1.157	0.00399999999999999	0	1.183	1.144	0.005	0.001	1.166	1.174	-0.003	-0.003	-0.00299999999999999	-0.001	-0.001	0.001	tet_amp_combi_plate_1.1	05-11-13	1	2	1	847	1
23.2505555567332	1.248	1.154	0.00199999999999999	-0.002	1.182	1.142	0.003	-0.001	1.166	1.171	-0.00599999999999999	-0.00499999999999999	-0.00499999999999999	-0.00299999999999999	-0.00299999999999999	-0.001	tet_amp_combi_plate_1.1	05-11-13	1	2	1	847	1
23.3358333334909	1.249	1.16	0.003	0	1.184	1.145	0.003	-0.001	1.167	1.175	-0.004	-0.003	-0.00499999999999999	-0.002	-0.002	0	tet_amp_combi_plate_1.1	05-11-13	1	2	1	847	1
23.4200000014971	1.252	1.163	0.003	0	1.186	1.149	0.003	0.001	1.17	1.177	-0.004	-0.004	-0.00399999999999999	-0.001	-0.003	0	tet_amp_combi_plate_1.1	05-11-13	1	2	1	847	1
23.5013888903777	1.251	1.163	0.004	0.001	1.189	1.15	0.003	0	1.171	1.179	-0.004	-0.003	-0.00399999999999999	-0.002	-0.002	0	tet_amp_combi_plate_1.1	05-11-13	1	2	1	847	1
23.5861111126724	1.25	1.165	-0.001	-0.00399999999999999	1.185	1.14	0	-0.003	1.167	1.177	-0.00699999999999999	-0.00699999999999999	-0.00499999999999999	-0.00299999999999999	-0.00399999999999999	-0.00199999999999999	tet_amp_combi_plate_1.1	05-11-13	1	2	1	847	1
23.6702777784085	1.254	1.17	0.003	0	1.192	1.154	0.003	0.001	1.173	1.182	-0.004	-0.002	-0.00399999999999999	-0.002	-0.002	0.001	tet_amp_combi_plate_1.1	05-11-13	1	2	1	847	1
23.7516666671145	1.254	1.169	0.003	-0.001	1.195	1.157	0.004	0.002	1.177	1.184	-0.004	-0.003	-0.00499999999999999	-0.002	-0.002	0.001	tet_amp_combi_plate_1.1	05-11-13	1	2	1	847	1
23.8361111112172	1.256	1.174	0.003	0	1.195	1.159	0.003	0.001	1.179	1.186	-0.004	-0.003	-0.00399999999999999	-0.002	-0.002	0.001	tet_amp_combi_plate_1.1	05-11-13	1	2	1	847	1
23.9205555551453	1.257	1.178	0.005	0.001	1.2	1.163	0.00600000000000001	0.002	1.181	1.19	-0.002	-0.001	-0.002	0	0	0.002	tet_amp_combi_plate_1.1	05-11-13	1	2	1	847	1
24.0005555567332	1.255	1.178	0.003	0	1.202	1.162	0.003	0.001	1.184	1.19	-0.004	-0.004	-0.00399999999999999	-0.001	-0.001	0.001	tet_amp_combi_plate_1.1	05-11-13	1	2	1	847	1
0	-0.002	-0.002	-0.004	-0.003	-0.003	0	0.002	-0.002	-0.002	-0.005	-0.00499999999999999	-0.00699999999999999	-0.004	-0.001	-0.003	0.001	tet_amp_combi_plate_1.2	05-11-13	1	2	1	847	2
0.085000000661239	-0.002	-0.002	-0.002	-0.004	-0.001	0	0.002	-0.001	-0.002	-0.004	-0.004	-0.00600000000000001	-0.004	-0.001	-0.002	0.002	tet_amp_combi_plate_1.2	05-11-13	1	2	1	847	2
0.16944444476394	-0.001	-0.003	-0.002	-0.004	-0.002	0	0.002	-0.001	-0.001	-0.004	-0.004	-0.00600000000000001	-0.003	-0.001	-0.002	0.003	tet_amp_combi_plate_1.2	05-11-13	1	2	1	847	2
0.250833333469927	-0.001	-0.001	-0.002	-0.004	-0.002	0	0.002	-0.002	-0.001	-0.004	-0.004	-0.00600000000000001	-0.003	0	-0.003	0.002	tet_amp_combi_plate_1.2	05-11-13	1	2	1	847	2
0.335277777572628	-0.001	-0.002	-0.003	-0.004	-0.002	0	0.002	-0.001	-0.002	-0.004	-0.003	-0.00600000000000001	-0.003	0	-0.004	0.003	tet_amp_combi_plate_1.2	05-11-13	1	2	1	847	2
0.419722223945428	-0.002	-0.001	-0.002	-0.003	-0.001	-0.001	0.002	-0.002	-0.001	-0.004	-0.003	-0.00600000000000001	-0.004	0	-0.003	0.003	tet_amp_combi_plate_1.2	05-11-13	1	2	1	847	2
0.501666667114478	-0.002	-0.001	-0.002	-0.003	0	0	0.003	-0.002	-0.001	-0.004	-0.003	-0.004	-0.003	0	-0.003	0.002	tet_amp_combi_plate_1.2	05-11-13	1	2	1	847	2
0.586111111217178	-0.001	-0.002	-0.002	-0.003	0	0	0.003	-0.002	-0.001	-0.004	-0.002	-0.004	-0.003	0	-0.003	0.002	tet_amp_combi_plate_1.2	05-11-13	1	2	1	847	2
0.670555555145256	-0.001	-0.001	-0.001	-0.003	-0.001	0.001	0.002	-0.001	-0.002	-0.004	-0.003	-0.005	-0.003	0	-0.003	0.003	tet_amp_combi_plate_1.2	05-11-13	1	2	1	847	2
0.750555556733161	-0.001	-0.001	-0.001	-0.002	-0.001	0	0.003	-0.001	-0.001	-0.003	-0.003	-0.004	-0.003	0	-0.003	0.002	tet_amp_combi_plate_1.2	05-11-13	1	2	1	847	2
0.835000000661239	-0.001	-0.001	-0.001	-0.002	-0.001	0.001	0.002	-0.001	-0.001	-0.003	-0.002	-0.004	-0.002	0	-0.003	0.003	tet_amp_combi_plate_1.2	05-11-13	1	2	1	847	2
0.91944444476394	-0.001	-0.001	-0.001	-0.003	-0.001	-0.001	0.002	-0.001	-0.001	-0.003	-0.001	-0.004	-0.002	0	-0.003	0.003	tet_amp_combi_plate_1.2	05-11-13	1	2	1	847	2
1.00083333346993	-0.001	-0.002	-0.001	-0.002	-0.001	0	0.002	-0.001	-0.001	-0.003	-0.001	-0.004	-0.001	0	-0.003	0.003	tet_amp_combi_plate_1.2	05-11-13	1	2	1	847	2
1.08527777757263	-0.001	-0.001	-0.001	-0.002	0	0	0.003	-0.001	-0.002	-0.003	-0.001	-0.004	-0.002	0	-0.003	0.003	tet_amp_combi_plate_1.2	05-11-13	1	2	1	847	2
1.16972222394543	0	-0.001	-0.001	-0.002	0	0.001	0.002	-0.001	-0.002	-0.003	-0.001	-0.004	-0.002	-0.001	-0.002	0.002	tet_amp_combi_plate_1.2	05-11-13	1	2	1	847	2
1.25166666711448	-0.001	-0.001	-0.001	-0.002	0	0.001	0.002	-0.002	-0.001	-0.003	-0.001	-0.003	-0.002	-0.001	-0.002	0.002	tet_amp_combi_plate_1.2	05-11-13	1	2	1	847	2
1.33611111121718	0	-0.001	-0.002	-0.002	-0.001	0	0.002	-0.002	-0.001	-0.003	-0.001	-0.003	-0.002	0	-0.002	0.002	tet_amp_combi_plate_1.2	05-11-13	1	2	1	847	2
1.42055555514526	-0.001	-0.001	-0.001	-0.002	-0.001	0.001	0.002	-0.002	-0.002	-0.003	-0.001	-0.004	-0.002	0	-0.002	0.002	tet_amp_combi_plate_1.2	05-11-13	1	2	1	847	2
1.50055555673316	0	-0.001	-0.001	-0.002	0	0.001	0.002	-0.002	-0.002	-0.003	-0.001	-0.004	-0.003	-0.001	-0.003	0.002	tet_amp_combi_plate_1.2	05-11-13	1	2	1	847	2
1.58500000066124	0	-0.001	-0.001	-0.002	0	0	0.002	-0.001	-0.001	-0.003	-0.002	-0.004	-0.003	-0.001	-0.003	0.002	tet_amp_combi_plate_1.2	05-11-13	1	2	1	847	2
1.66944444476394	-0.001	-0.001	-0.001	-0.002	0	0	0.003	-0.002	-0.001	-0.003	-0.001	-0.003	-0.002	0	-0.003	0.002	tet_amp_combi_plate_1.2	05-11-13	1	2	1	847	2
1.75083333346993	0	0	-0.001	-0.001	0	0	0.002	-0.002	-0.001	-0.003	-0.001	-0.003	-0.002	-0.001	-0.002	0.002	tet_amp_combi_plate_1.2	05-11-13	1	2	1	847	2
1.83611111267237	0	-0.001	0	-0.001	0	0	0.003	-0.001	-0.001	-0.003	-0.002	-0.004	-0.002	-0.001	-0.003	0.002	tet_amp_combi_plate_1.2	05-11-13	1	2	1	847	2
1.91805555601604	0	-0.001	-0.001	-0.002	0.001	0	0.003	-0.001	0	-0.003	-0.002	-0.002	-0.002	-0.001	-0.003	0.002	tet_amp_combi_plate_1.2	05-11-13	1	2	1	847	2
2.00249999994412	0	0	0	-0.002	0	0.001	0.003	-0.002	-0.001	-0.003	-0.002	-0.003	-0.001	-0.001	-0.003	0.002	tet_amp_combi_plate_1.2	05-11-13	1	2	1	847	2
2.0869444438722	0.001	0	0	-0.002	0	0.001	0.003	-0.001	-0.001	-0.003	-0.001	-0.003	-0.002	-0.001	-0.002	0.003	tet_amp_combi_plate_1.2	05-11-13	1	2	1	847	2
2.16833333275281	0	0	0	-0.002	0	0	0.003	-0.002	-0.001	-0.003	-0.002	-0.003	-0.002	-0.001	-0.003	0.001	tet_amp_combi_plate_1.2	05-11-13	1	2	1	847	2
2.25277777912561	0	0	-0.001	-0.003	0	0.001	0.003	-0.001	-0.002	-0.002	-0.002	-0.003	-0.001	-0.001	-0.003	0.002	tet_amp_combi_plate_1.2	05-11-13	1	2	1	847	2
2.33416666800622	0.001	0.001	0	-0.002	0	0.001	0.003	-0.002	-0.001	-0.003	-0.002	-0.003	-0.002	-0.001	-0.002	0.002	tet_amp_combi_plate_1.2	05-11-13	1	2	1	847	2
2.4186111119343	0.002	0.001	0	-0.002	0.001	0.001	0.003	-0.001	-0.001	-0.003	-0.002	-0.004	-0.001	-0.001	-0.003	0.002	tet_amp_combi_plate_1.2	05-11-13	1	2	1	847	2
2.50305555586237	0.002	0.001	0	-0.002	0.002	0.001	0.002	-0.002	-0.001	-0.003	-0.002	-0.003	-0.002	-0.001	-0.003	0.002	tet_amp_combi_plate_1.2	05-11-13	1	2	1	847	2
2.58500000147615	0.002	0.002	-0.001	-0.002	0.001	0.002	0.003	-0.002	-0.001	-0.002	-0.001	-0.003	-0.002	-0.001	-0.003	0.003	tet_amp_combi_plate_1.2	05-11-13	1	2	1	847	2
2.66972222394543	0.002	0.002	0	-0.002	0.002	0.002	0.003	-0.001	-0.001	-0.003	-0.001	-0.003	-0.002	-0.001	-0.003	0.001	tet_amp_combi_plate_1.2	05-11-13	1	2	1	847	2
2.75166666711448	0.003	0.003	-0.001	-0.002	0.002	0.002	0.003	-0.002	-0.001	-0.002	-0.001	-0.003	-0.002	-0.001	-0.003	0.002	tet_amp_combi_plate_1.2	05-11-13	1	2	1	847	2
2.83611111121718	0.00499999999999999	0.003	0	-0.002	0.003	0.003	0.003	-0.002	-0.001	-0.002	-0.001	-0.003	-0.002	-0.001	-0.003	0.001	tet_amp_combi_plate_1.2	05-11-13	1	2	1	847	2
2.92055555514526	0.00599999999999999	0.004	0	-0.002	0.003	0.003	0.003	-0.002	0	-0.001	-0.003	-0.004	-0.002	-0.001	-0.003	0.002	tet_amp_combi_plate_1.2	05-11-13	1	2	1	847	2
3.00055555673316	0.00799999999999999	0.00499999999999999	0	-0.002	0.004	0.004	0.002	-0.002	0	-0.001	-0.001	-0.003	-0.002	-0.001	-0.003	0.002	tet_amp_combi_plate_1.2	05-11-13	1	2	1	847	2
3.08500000066124	0.00899999999999999	0.00499999999999999	0	-0.001	0.00499999999999999	0.004	0.002	-0.001	0.001	-0.002	-0.001	-0.003	-0.002	-0.001	-0.003	0.002	tet_amp_combi_plate_1.2	05-11-13	1	2	1	847	2
3.1700000014971	0.012	0.00599999999999999	0	-0.001	0.00699999999999999	0.00499999999999999	0.003	-0.001	0.001	0	-0.001	-0.004	-0.002	-0.001	-0.003	0.002	tet_amp_combi_plate_1.2	05-11-13	1	2	1	847	2
3.25138889037771	0.014	0.00599999999999999	0	-0.002	0.00699999999999999	0.00599999999999999	0.003	-0.002	0.001	0	-0.001	-0.002	0	-0.001	-0.002	0.001	tet_amp_combi_plate_1.2	05-11-13	1	2	1	847	2
3.33611111267237	0.017	0.00599999999999999	-0.001	-0.002	0.00899999999999999	0.00599999999999999	0.003	-0.002	0.002	0	-0.001	-0.003	-0.002	-0.001	-0.003	0.002	tet_amp_combi_plate_1.2	05-11-13	1	2	1	847	2
3.41805555601604	0.022	0.00699999999999999	-0.001	-0.002	0.012	0.00599999999999999	0.002	-0.001	0.003	0	-0.002	-0.004	-0.001	-0.001	-0.003	0.002	tet_amp_combi_plate_1.2	05-11-13	1	2	1	847	2
3.50249999994412	0.027	0.00799999999999999	0	-0.001	0.014	0.00699999999999999	0.003	-0.002	0.00399999999999999	0.001	-0.001	-0.003	-0.002	-0.002	-0.003	0.002	tet_amp_combi_plate_1.2	05-11-13	1	2	1	847	2
3.5869444438722	0.032	0.00699999999999999	-0.001	-0.002	0.017	0.00699999999999999	0.002	-0.001	0.00499999999999999	0.002	-0.001	-0.003	-0.001	-0.001	-0.003	0.002	tet_amp_combi_plate_1.2	05-11-13	1	2	1	847	2
3.66833333275281	0.038	0.00799999999999999	0	-0.002	0.021	0.00699999999999999	0.002	-0.002	0.00699999999999999	0.00299999999999999	-0.001	-0.003	-0.002	-0.001	-0.003	0.002	tet_amp_combi_plate_1.2	05-11-13	1	2	1	847	2
3.75277777912561	0.044	0.00899999999999999	0	-0.001	0.026	0.00799999999999999	0.002	-0.001	0.00799999999999999	0.00399999999999999	-0.001	-0.003	-0.001	-0.001	-0.003	0.002	tet_amp_combi_plate_1.2	05-11-13	1	2	1	847	2
3.83416666800622	0.052	0.00899999999999999	0	-0.002	0.029	0.00699999999999999	0.003	-0.002	0.01	0.00399999999999999	-0.001	-0.002	-0.001	-0.001	-0.002	0.002	tet_amp_combi_plate_1.2	05-11-13	1	2	1	847	2
3.9186111119343	0.061	0.00899999999999999	-0.001	-0.002	0.036	0.00699999999999999	0.001	-0.002	0.013	0.00399999999999999	-0.001	-0.003	-0.001	0	-0.003	0.001	tet_amp_combi_plate_1.2	05-11-13	1	2	1	847	2
4.00305555586237	0.071	0.00899999999999999	0	-0.002	0.042	0.00799999999999999	0.001	-0.002	0.015	0.00499999999999999	-0.002	-0.002	-0.002	-0.001	-0.003	0.002	tet_amp_combi_plate_1.2	05-11-13	1	2	1	847	2
4.08444444474299	0.084	0.00899999999999999	0	-0.001	0.049	0.00799999999999999	0.001	-0.002	0.019	0.00499999999999999	-0.001	-0.003	-0.001	0	-0.003	0.001	tet_amp_combi_plate_1.2	05-11-13	1	2	1	847	2
4.16888888867106	0.094	0.01	-0.001	-0.002	0.057	0.00799999999999999	0.001	-0.001	0.024	0.00699999999999999	-0.001	-0.003	-0.001	0	-0.002	0.001	tet_amp_combi_plate_1.2	05-11-13	1	2	1	847	2
4.25333333277376	0.108	0.011	0	-0.001	0.066	0.00799999999999999	0.001	-0.002	0.028	0.00699999999999999	-0.002	-0.002	-0.002	-0.001	-0.002	0.003	tet_amp_combi_plate_1.2	05-11-13	1	2	1	847	2
4.33388888882473	0.124	0.013	0	-0.001	0.078	0.00899999999999999	0.002	-0.002	0.034	0.00699999999999999	-0.002	-0.003	-0.002	0	-0.002	0.001	tet_amp_combi_plate_1.2	05-11-13	1	2	1	847	2
4.41833333275281	0.143	0.012	0	-0.002	0.09	0.00899999999999999	0.001	-0.002	0.04	0.00799999999999999	-0.001	-0.002	-0.002	-0.001	-0.002	0.002	tet_amp_combi_plate_1.2	05-11-13	1	2	1	847	2
4.50277777912561	0.156	0.013	0	-0.001	0.1	0.00799999999999999	0.002	-0.002	0.047	0.00899999999999999	-0.001	-0.003	-0.002	0	-0.003	0.002	tet_amp_combi_plate_1.2	05-11-13	1	2	1	847	2
4.58416666800622	0.167	0.014	0.001	0	0.114	0.00899999999999999	0.001	0	0.056	0.00899999999999999	0	-0.002	-0.001	0	-0.002	0.002	tet_amp_combi_plate_1.2	05-11-13	1	2	1	847	2
4.6686111119343	0.189	0.016	0.001	0	0.13	0.01	0.003	-0.001	0.065	0.011	-0.001	-0.002	-0.001	-0.001	-0.002	0.003	tet_amp_combi_plate_1.2	05-11-13	1	2	1	847	2
4.75305555586237	0.194	0.015	0	-0.002	0.148	0.01	0.001	-0.002	0.075	0.01	-0.002	-0.004	-0.002	-0.001	-0.003	0.001	tet_amp_combi_plate_1.2	05-11-13	1	2	1	847	2
4.83444444474299	0.203	0.016	0	-0.002	0.162	0.01	0.001	-0.002	0.087	0.011	-0.002	-0.004	-0.002	-0.001	-0.003	0.002	tet_amp_combi_plate_1.2	05-11-13	1	2	1	847	2
4.91888888867106	0.211	0.017	-0.001	-0.001	0.172	0.01	0.002	-0.001	0.099	0.011	-0.002	-0.003	-0.002	-0.001	-0.003	0.001	tet_amp_combi_plate_1.2	05-11-13	1	2	1	847	2
5.00416666787351	0.22	0.018	0	-0.002	0.193	0.011	0.002	-0.001	0.114	0.011	-0.002	-0.003	-0.002	-0.001	-0.003	0.002	tet_amp_combi_plate_1.2	05-11-13	1	2	1	847	2
5.08388888882473	0.229	0.02	0	-0.002	0.201	0.012	0.002	-0.002	0.128	0.012	-0.001	-0.003	-0.003	-0.001	-0.003	0.001	tet_amp_combi_plate_1.2	05-11-13	1	2	1	847	2
5.16833333275281	0.239	0.02	-0.001	-0.002	0.207	0.011	0.001	-0.004	0.147	0.013	-0.002	-0.004	-0.002	-0.002	-0.004	0	tet_amp_combi_plate_1.2	05-11-13	1	2	1	847	2
5.25277777912561	0.25	0.021	-0.002	-0.003	0.216	0.011	0	-0.003	0.159	0.012	-0.003	-0.00499999999999999	-0.003	-0.002	-0.00399999999999999	0.001	tet_amp_combi_plate_1.2	05-11-13	1	2	1	847	2
5.33416666800622	0.261	0.025	0.001	0	0.228	0.015	0.003	0	0.174	0.016	0	-0.002	0	0.001	-0.002	0.004	tet_amp_combi_plate_1.2	05-11-13	1	2	1	847	2
5.4186111119343	0.272	0.026	-0.001	-0.002	0.238	0.015	0.002	-0.002	0.191	0.014	-0.002	-0.003	-0.003	-0.002	-0.003	0	tet_amp_combi_plate_1.2	05-11-13	1	2	1	847	2
5.50305555586237	0.279	0.028	0	-0.001	0.248	0.016	0.002	-0.002	0.197	0.015	-0.001	-0.003	-0.001	-0.001	-0.003	0.001	tet_amp_combi_plate_1.2	05-11-13	1	2	1	847	2
5.58500000147615	0.286	0.03	0	-0.001	0.257	0.017	0.002	-0.002	0.202	0.016	-0.002	-0.004	-0.002	-0.001	-0.003	0.001	tet_amp_combi_plate_1.2	05-11-13	1	2	1	847	2
5.66972222394543	0.293	0.032	-0.001	-0.001	0.268	0.017	0.001	-0.002	0.21	0.018	-0.001	-0.003	-0.001	0	-0.002	0.001	tet_amp_combi_plate_1.2	05-11-13	1	2	1	847	2
5.75416666787351	0.297	0.035	0	-0.001	0.28	0.018	0.002	-0.001	0.219	0.019	-0.001	-0.002	-0.002	-0.001	-0.002	0.002	tet_amp_combi_plate_1.2	05-11-13	1	2	1	847	2
5.83388888882473	0.306	0.035	-0.002	-0.003	0.29	0.018	0.002	-0.002	0.228	0.019	-0.001	-0.003	-0.002	-0.002	-0.003	0.001	tet_amp_combi_plate_1.2	05-11-13	1	2	1	847	2
5.91833333275281	0.317	0.039	0	-0.001	0.301	0.019	0.001	-0.002	0.237	0.021	-0.001	-0.003	-0.002	-0.002	-0.003	0.002	tet_amp_combi_plate_1.2	05-11-13	1	2	1	847	2
6.00277777912561	0.327	0.042	0	-0.001	0.309	0.022	0.001	-0.002	0.248	0.022	-0.001	-0.003	-0.002	-0.001	-0.002	0.001	tet_amp_combi_plate_1.2	05-11-13	1	2	1	847	2
6.08416666800622	0.336	0.045	0	-0.001	0.315	0.022	0.001	-0.002	0.258	0.024	-0.001	-0.003	-0.001	-0.002	-0.003	0.001	tet_amp_combi_plate_1.2	05-11-13	1	2	1	847	2
6.1686111119343	0.344	0.048	0	-0.002	0.323	0.023	0.001	-0.002	0.267	0.026	-0.001	-0.003	-0.002	-0.002	-0.003	0.001	tet_amp_combi_plate_1.2	05-11-13	1	2	1	847	2
6.25305555586237	0.353	0.051	0	-0.001	0.332	0.025	0.002	-0.002	0.273	0.028	-0.003	-0.003	-0.003	-0.001	-0.003	0.001	tet_amp_combi_plate_1.2	05-11-13	1	2	1	847	2
6.33444444474299	0.362	0.056	0	-0.001	0.338	0.026	0.001	-0.002	0.279	0.03	-0.001	-0.003	-0.002	-0.001	-0.003	0.001	tet_amp_combi_plate_1.2	05-11-13	1	2	1	847	2
6.41888888867106	0.371	0.059	0	-0.001	0.346	0.028	0.001	-0.002	0.284	0.033	-0.001	-0.003	-0.003	0	-0.003	0.001	tet_amp_combi_plate_1.2	05-11-13	1	2	1	847	2
6.50333333277376	0.38	0.063	0	-0.001	0.354	0.029	0.001	-0.002	0.292	0.035	-0.002	-0.003	-0.003	-0.001	-0.003	0.001	tet_amp_combi_plate_1.2	05-11-13	1	2	1	847	2
6.58472222392447	0.389	0.068	0	-0.001	0.36	0.031	0.001	-0.001	0.299	0.037	-0.002	-0.004	-0.002	-0.002	-0.003	0	tet_amp_combi_plate_1.2	05-11-13	1	2	1	847	2
6.66916666802717	0.398	0.074	0	-0.001	0.368	0.034	0	-0.002	0.309	0.042	-0.002	-0.004	-0.003	-0.002	-0.003	0.001	tet_amp_combi_plate_1.2	05-11-13	1	2	1	847	2
6.75111111119622	0.407	0.081	0	-0.001	0.377	0.036	0.001	-0.002	0.32	0.045	-0.001	-0.003	-0.002	-0.001	-0.003	0.001	tet_amp_combi_plate_1.2	05-11-13	1	2	1	847	2
6.83583333349088	0.417	0.087	0	-0.002	0.384	0.039	0.002	-0.002	0.328	0.049	-0.002	-0.003	-0.002	-0.002	-0.003	0.002	tet_amp_combi_plate_1.2	05-11-13	1	2	1	847	2
6.91777777910465	0.426	0.093	-0.001	-0.001	0.392	0.042	0.001	-0.002	0.336	0.054	-0.001	-0.003	-0.002	-0.001	-0.003	0.001	tet_amp_combi_plate_1.2	05-11-13	1	2	1	847	2
7.00222222320735	0.435	0.101	0	-0.001	0.4	0.045	0.001	-0.003	0.343	0.057	-0.003	-0.003	-0.003	-0.001	-0.004	0.001	tet_amp_combi_plate_1.2	05-11-13	1	2	1	847	2
7.08666666713543	0.443	0.109	0	-0.001	0.409	0.048	0.001	-0.002	0.351	0.063	-0.001	-0.003	-0.002	-0.002	-0.003	0.001	tet_amp_combi_plate_1.2	05-11-13	1	2	1	847	2
7.16805555601604	0.453	0.118	0	-0.001	0.417	0.052	0.001	-0.002	0.358	0.068	-0.001	-0.002	-0.002	0	-0.003	0.001	tet_amp_combi_plate_1.2	05-11-13	1	2	1	847	2
7.25249999994412	0.463	0.127	0	-0.001	0.427	0.057	0.001	-0.001	0.367	0.073	-0.001	-0.003	-0.003	-0.001	-0.003	0.001	tet_amp_combi_plate_1.2	05-11-13	1	2	1	847	2
7.3369444438722	0.47	0.136	-0.001	-0.001	0.434	0.062	0.001	-0.002	0.373	0.08	-0.001	-0.003	-0.002	-0.001	-0.002	0	tet_amp_combi_plate_1.2	05-11-13	1	2	1	847	2
7.41833333275281	0.479	0.149	-0.001	-0.001	0.44	0.066	0.001	-0.002	0.381	0.087	-0.001	-0.002	-0.001	-0.001	-0.003	0	tet_amp_combi_plate_1.2	05-11-13	1	2	1	847	2
7.50277777912561	0.489	0.161	0	-0.001	0.449	0.072	0.001	-0.002	0.389	0.093	-0.002	-0.003	-0.003	-0.002	-0.003	0.001	tet_amp_combi_plate_1.2	05-11-13	1	2	1	847	2
7.58416666800622	0.498	0.169	0	-0.001	0.46	0.079	0.002	-0.002	0.396	0.101	-0.002	-0.002	-0.002	-0.002	-0.003	0.001	tet_amp_combi_plate_1.2	05-11-13	1	2	1	847	2
7.6686111119343	0.508	0.177	-0.001	-0.001	0.466	0.085	0.001	-0.002	0.405	0.109	-0.001	-0.003	-0.002	-0.001	-0.003	0.001	tet_amp_combi_plate_1.2	05-11-13	1	2	1	847	2
7.75305555586237	0.518	0.185	0.001	-0.001	0.475	0.093	0.001	-0.001	0.412	0.119	-0.001	-0.003	-0.002	-0.001	-0.003	0.001	tet_amp_combi_plate_1.2	05-11-13	1	2	1	847	2
7.83444444474299	0.525	0.194	0	-0.001	0.482	0.101	0.001	-0.002	0.418	0.127	-0.001	-0.003	-0.002	-0.001	-0.003	0	tet_amp_combi_plate_1.2	05-11-13	1	2	1	847	2
7.91888888867106	0.533	0.202	0	-0.001	0.492	0.109	0	-0.002	0.427	0.136	-0.001	-0.002	-0.002	-0.002	-0.003	0.001	tet_amp_combi_plate_1.2	05-11-13	1	2	1	847	2
8.00416666787351	0.543	0.213	-0.001	-0.001	0.499	0.119	0.001	-0.001	0.433	0.147	-0.003	-0.003	-0.002	-0.001	-0.003	0.001	tet_amp_combi_plate_1.2	05-11-13	1	2	1	847	2
8.08388888882473	0.552	0.222	0	-0.001	0.508	0.13	0.001	-0.002	0.442	0.158	-0.001	-0.002	-0.002	-0.001	-0.003	0.001	tet_amp_combi_plate_1.2	05-11-13	1	2	1	847	2
8.16833333275281	0.56	0.232	0.001	-0.001	0.514	0.141	0.001	-0.002	0.449	0.166	-0.001	-0.003	-0.002	-0.001	-0.002	0.001	tet_amp_combi_plate_1.2	05-11-13	1	2	1	847	2
8.25277777912561	0.569	0.243	0	-0.001	0.523	0.154	0.001	-0.002	0.457	0.175	-0.001	-0.003	-0.003	-0.001	-0.004	0	tet_amp_combi_plate_1.2	05-11-13	1	2	1	847	2
8.33416666800622	0.576	0.25	0	-0.001	0.53	0.165	0.001	-0.002	0.463	0.181	-0.001	-0.003	-0.002	-0.001	-0.003	0	tet_amp_combi_plate_1.2	05-11-13	1	2	1	847	2
8.4186111119343	0.587	0.261	-0.001	-0.002	0.54	0.175	0.001	-0.002	0.472	0.19	-0.001	-0.003	-0.002	-0.001	-0.003	0	tet_amp_combi_plate_1.2	05-11-13	1	2	1	847	2
8.50305555586237	0.595	0.273	0	-0.002	0.548	0.181	0.002	-0.002	0.479	0.2	-0.001	-0.002	-0.002	-0.001	-0.003	0.001	tet_amp_combi_plate_1.2	05-11-13	1	2	1	847	2
8.58500000147615	0.606	0.287	0.001	-0.001	0.557	0.193	0.001	-0.003	0.487	0.211	-0.001	-0.003	-0.002	-0.001	-0.002	0	tet_amp_combi_plate_1.2	05-11-13	1	2	1	847	2
8.66972222394543	0.615	0.298	0	-0.001	0.566	0.201	0.001	-0.001	0.495	0.221	-0.002	-0.003	-0.001	-0.001	-0.003	0	tet_amp_combi_plate_1.2	05-11-13	1	2	1	847	2
8.75166666711448	0.622	0.308	0	-0.001	0.573	0.21	0	-0.002	0.502	0.231	-0.002	-0.003	-0.003	-0.002	-0.003	0	tet_amp_combi_plate_1.2	05-11-13	1	2	1	847	2
8.83611111121718	0.631	0.318	0.001	-0.001	0.581	0.219	0.001	-0.002	0.51	0.241	-0.002	-0.003	-0.002	-0.001	-0.004	0	tet_amp_combi_plate_1.2	05-11-13	1	2	1	847	2
8.92055555514526	0.642	0.325	0.001	-0.001	0.591	0.23	0.001	-0.003	0.519	0.252	-0.001	-0.003	-0.002	-0.001	-0.003	0	tet_amp_combi_plate_1.2	05-11-13	1	2	1	847	2
9.00055555673316	0.649	0.332	0.001	-0.001	0.595	0.238	0	-0.002	0.524	0.26	-0.001	-0.002	-0.002	-0.001	-0.003	0	tet_amp_combi_plate_1.2	05-11-13	1	2	1	847	2
9.08583333349088	0.656	0.34	0	-0.001	0.604	0.249	0.001	-0.002	0.532	0.271	-0.002	-0.003	-0.002	-0.002	-0.003	0	tet_amp_combi_plate_1.2	05-11-13	1	2	1	847	2
9.16777777910465	0.669	0.352	0	0	0.613	0.259	0.001	-0.002	0.541	0.283	-0.001	-0.003	-0.001	-0.001	-0.002	0	tet_amp_combi_plate_1.2	05-11-13	1	2	1	847	2
9.25222222320735	0.677	0.363	0.001	-0.001	0.624	0.27	0.001	-0.002	0.549	0.295	-0.002	-0.003	-0.002	-0.002	-0.002	0	tet_amp_combi_plate_1.2	05-11-13	1	2	1	847	2
9.33666666713543	0.684	0.373	-0.001	-0.001	0.631	0.281	0.001	-0.002	0.556	0.307	-0.001	-0.003	-0.002	-0.001	-0.002	0.001	tet_amp_combi_plate_1.2	05-11-13	1	2	1	847	2
9.41805555601604	0.691	0.385	-0.001	-0.002	0.639	0.292	0.001	-0.002	0.563	0.316	-0.001	-0.003	-0.002	-0.002	-0.003	0	tet_amp_combi_plate_1.2	05-11-13	1	2	1	847	2
9.50249999994412	0.701	0.397	-0.001	-0.001	0.646	0.304	0.001	-0.002	0.572	0.324	-0.001	-0.003	-0.002	-0.001	-0.003	0	tet_amp_combi_plate_1.2	05-11-13	1	2	1	847	2
9.5869444438722	0.713	0.411	0	-0.002	0.655	0.316	0.001	-0.003	0.58	0.33	-0.001	-0.003	-0.001	0	-0.003	0.001	tet_amp_combi_plate_1.2	05-11-13	1	2	1	847	2
9.66833333275281	0.721	0.423	0	-0.001	0.662	0.325	0.001	-0.002	0.588	0.339	0	-0.002	-0.001	-0.001	-0.002	0	tet_amp_combi_plate_1.2	05-11-13	1	2	1	847	2
9.75277777912561	0.728	0.432	0.001	0	0.67	0.331	0.001	-0.002	0.596	0.349	-0.002	-0.003	-0.002	-0.001	-0.002	0.001	tet_amp_combi_plate_1.2	05-11-13	1	2	1	847	2
9.83416666800622	0.737	0.441	0.001	-0.001	0.678	0.34	0.001	-0.002	0.603	0.36	-0.001	-0.003	-0.002	-0.001	-0.003	0	tet_amp_combi_plate_1.2	05-11-13	1	2	1	847	2
9.9186111119343	0.745	0.45	0	-0.001	0.687	0.349	0.001	-0.002	0.611	0.372	-0.001	-0.003	-0.002	-0.002	-0.003	0	tet_amp_combi_plate_1.2	05-11-13	1	2	1	847	2
10.0030555558624	0.754	0.46	0	-0.001	0.694	0.361	0.001	-0.002	0.619	0.384	-0.001	-0.003	-0.002	-0.002	-0.003	-0.001	tet_amp_combi_plate_1.2	05-11-13	1	2	1	847	2
10.084444444743	0.764	0.47	0	-0.001	0.701	0.372	0.001	-0.002	0.626	0.395	-0.001	-0.003	-0.002	-0.002	-0.003	0	tet_amp_combi_plate_1.2	05-11-13	1	2	1	847	2
10.1688888886711	0.772	0.48	0	-0.001	0.709	0.384	0.001	-0.002	0.635	0.407	-0.002	-0.003	-0.003	-0.001	-0.002	0	tet_amp_combi_plate_1.2	05-11-13	1	2	1	847	2
10.2541666678735	0.781	0.488	0.001	-0.001	0.717	0.396	0.001	-0.002	0.643	0.42	-0.002	-0.002	-0.003	-0.001	-0.003	0	tet_amp_combi_plate_1.2	05-11-13	1	2	1	847	2
10.3347222239245	0.792	0.5	0.001	-0.001	0.727	0.41	0.001	-0.001	0.651	0.429	-0.001	-0.003	-0.002	-0.001	-0.002	0	tet_amp_combi_plate_1.2	05-11-13	1	2	1	847	2
10.4200000006822	0.803	0.509	0	0	0.735	0.422	0.001	-0.001	0.658	0.439	-0.001	-0.003	-0.002	-0.001	-0.002	0.001	tet_amp_combi_plate_1.2	05-11-13	1	2	1	847	2
10.5005555567332	0.807	0.518	0	-0.001	0.738	0.431	0.002	-0.002	0.665	0.447	-0.001	-0.002	-0.002	-0.001	-0.002	0.001	tet_amp_combi_plate_1.2	05-11-13	1	2	1	847	2
10.5858333334909	0.817	0.529	0	0	0.749	0.441	0.001	-0.001	0.673	0.457	-0.001	-0.003	-0.002	-0.002	-0.003	0	tet_amp_combi_plate_1.2	05-11-13	1	2	1	847	2
10.6677777791047	0.823	0.536	0	-0.001	0.757	0.451	0.001	-0.002	0.683	0.466	-0.002	-0.002	-0.003	-0.001	-0.003	0	tet_amp_combi_plate_1.2	05-11-13	1	2	1	847	2
10.7522222232074	0.834	0.549	0.001	-0.001	0.765	0.461	0.001	-0.002	0.692	0.477	-0.001	-0.003	-0.002	-0.001	-0.003	0	tet_amp_combi_plate_1.2	05-11-13	1	2	1	847	2
10.8366666671354	0.839	0.559	0	0	0.772	0.47	0.001	-0.002	0.699	0.484	-0.002	-0.002	-0.002	-0.001	-0.00399999999999999	0	tet_amp_combi_plate_1.2	05-11-13	1	2	1	847	2
10.918055556016	0.847	0.568	0.001	-0.001	0.782	0.48	0	-0.002	0.707	0.494	-0.001	-0.002	-0.002	-0.002	-0.003	-0.001	tet_amp_combi_plate_1.2	05-11-13	1	2	1	847	2
11.0024999999441	0.855	0.578	0.002	0	0.79	0.491	0.002	-0.001	0.719	0.505	-0.001	-0.002	-0.002	-0.001	-0.003	0	tet_amp_combi_plate_1.2	05-11-13	1	2	1	847	2
11.0869444438722	0.86	0.589	0	-0.001	0.795	0.5	0.001	-0.002	0.727	0.514	-0.001	-0.003	-0.002	-0.002	-0.003	0	tet_amp_combi_plate_1.2	05-11-13	1	2	1	847	2
11.1683333327528	0.867	0.599	0.002	0	0.8	0.509	0.002	-0.002	0.736	0.522	-0.001	-0.003	-0.001	-0.001	-0.002	0	tet_amp_combi_plate_1.2	05-11-13	1	2	1	847	2
11.2527777791256	0.873	0.608	0	0	0.808	0.518	0.001	-0.002	0.745	0.532	-0.001	-0.003	-0.002	-0.002	-0.003	0	tet_amp_combi_plate_1.2	05-11-13	1	2	1	847	2
11.3341666680062	0.878	0.619	0.002	0	0.82	0.531	0.002	-0.001	0.754	0.544	-0.001	-0.003	-0.002	-0.001	-0.002	0.001	tet_amp_combi_plate_1.2	05-11-13	1	2	1	847	2
11.4186111119343	0.884	0.631	0.002	0.001	0.826	0.542	0.003	-0.001	0.764	0.554	-0.001	-0.002	-0.001	-0.001	-0.002	0	tet_amp_combi_plate_1.2	05-11-13	1	2	1	847	2
11.5030555558624	0.889	0.638	0.001	-0.001	0.83	0.549	0.001	-0.001	0.768	0.562	-0.001	-0.003	-0.001	-0.001	-0.003	0.001	tet_amp_combi_plate_1.2	05-11-13	1	2	1	847	2
11.5850000014761	0.896	0.649	0.001	0	0.839	0.558	0.001	-0.003	0.779	0.573	0	-0.003	-0.003	-0.002	-0.00299999999999999	0	tet_amp_combi_plate_1.2	05-11-13	1	2	1	847	2
11.6697222239454	0.904	0.663	0.002	0	0.845	0.567	0.001	-0.003	0.785	0.582	0	-0.003	-0.002	-0.001	-0.003	0.001	tet_amp_combi_plate_1.2	05-11-13	1	2	1	847	2
11.7516666671145	0.907	0.674	0	-0.001	0.852	0.578	0.001	-0.002	0.791	0.592	-0.001	-0.003	-0.002	-0.002	-0.003	0	tet_amp_combi_plate_1.2	05-11-13	1	2	1	847	2
11.8361111112172	0.912	0.686	0	0	0.857	0.587	0.001	-0.002	0.799	0.603	-0.001	-0.003	-0.002	-0.002	-0.003	-0.001	tet_amp_combi_plate_1.2	05-11-13	1	2	1	847	2
11.9205555551453	0.919	0.699	0.001	-0.001	0.863	0.596	0	-0.001	0.808	0.616	-0.001	-0.003	-0.002	-0.002	-0.003	0	tet_amp_combi_plate_1.2	05-11-13	1	2	1	847	2
12.0005555567332	0.924	0.708	0.001	0	0.873	0.606	0.001	-0.002	0.813	0.629	-0.001	-0.003	-0.002	-0.002	-0.003	0.001	tet_amp_combi_plate_1.2	05-11-13	1	2	1	847	2
12.0858333334909	0.931	0.718	0.001	-0.001	0.879	0.616	0.001	-0.002	0.82	0.64	-0.001	-0.003	-0.001	-0.001	-0.002	0	tet_amp_combi_plate_1.2	05-11-13	1	2	1	847	2
12.1677777791047	0.933	0.728	0.001	-0.001	0.886	0.625	0.001	-0.002	0.825	0.652	-0.001	-0.003	-0.002	-0.001	-0.003	0	tet_amp_combi_plate_1.2	05-11-13	1	2	1	847	2
12.2522222232074	0.937	0.737	0.001	-0.001	0.891	0.635	0.001	-0.002	0.833	0.663	-0.001	-0.003	-0.002	-0.002	-0.003	0	tet_amp_combi_plate_1.2	05-11-13	1	2	1	847	2
12.3366666671354	0.945	0.749	0.001	0	0.898	0.645	0.001	-0.002	0.84	0.675	-0.001	-0.003	-0.002	-0.002	-0.003	0	tet_amp_combi_plate_1.2	05-11-13	1	2	1	847	2
12.418055556016	0.946	0.755	0.001	0	0.906	0.655	0.001	-0.001	0.845	0.683	-0.001	-0.003	-0.002	-0.001	-0.003	0	tet_amp_combi_plate_1.2	05-11-13	1	2	1	847	2
12.5024999999441	0.949	0.762	0.001	0	0.911	0.665	0.001	-0.001	0.851	0.695	0	-0.003	-0.002	-0.001	-0.002	0	tet_amp_combi_plate_1.2	05-11-13	1	2	1	847	2
12.5869444438722	0.956	0.772	0.001	-0.001	0.919	0.675	0.002	-0.002	0.857	0.705	-0.001	-0.002	-0.002	-0.002	-0.003	-0.001	tet_amp_combi_plate_1.2	05-11-13	1	2	1	847	2
12.6683333327528	0.96	0.779	0.001	-0.001	0.922	0.683	0.001	-0.002	0.861	0.714	-0.001	-0.003	-0.001	-0.001	-0.003	0	tet_amp_combi_plate_1.2	05-11-13	1	2	1	847	2
12.7527777791256	0.966	0.788	0.001	-0.001	0.919	0.696	0.001	-0.002	0.868	0.723	-0.001	-0.003	-0.002	-0.002	-0.003	0	tet_amp_combi_plate_1.2	05-11-13	1	2	1	847	2
12.8341666680062	0.971	0.796	0.001	-0.001	0.935	0.71	0.002	-0.002	0.876	0.735	-0.001	-0.002	-0.002	-0.002	-0.003	0	tet_amp_combi_plate_1.2	05-11-13	1	2	1	847	2
12.9186111119343	0.975	0.804	0.002	0.001	0.942	0.723	0.003	-0.002	0.88	0.745	-0.001	-0.003	-0.001	-0.001	-0.003	0	tet_amp_combi_plate_1.2	05-11-13	1	2	1	847	2
13.0030555558624	0.979	0.811	0.001	0.001	0.947	0.731	0.002	-0.002	0.886	0.754	-0.001	-0.002	-0.001	-0.002	-0.004	0	tet_amp_combi_plate_1.2	05-11-13	1	2	1	847	2
13.0850000014761	0.983	0.817	0.001	-0.001	0.95	0.74	0.002	-0.002	0.89	0.762	-0.001	-0.003	-0.001	-0.001	-0.003	0	tet_amp_combi_plate_1.2	05-11-13	1	2	1	847	2
13.1697222239454	0.986	0.825	0.001	0	0.958	0.752	0.002	-0.001	0.895	0.772	-0.001	-0.003	-0.002	-0.002	-0.003	0	tet_amp_combi_plate_1.2	05-11-13	1	2	1	847	2
13.2516666671145	0.992	0.832	0.001	0	0.963	0.762	0.001	-0.003	0.9	0.781	-0.001	-0.003	-0.002	-0.002	-0.003	0	tet_amp_combi_plate_1.2	05-11-13	1	2	1	847	2
13.3361111112172	0.995	0.838	0.002	0	0.966	0.77	0.001	-0.002	0.905	0.789	-0.001	-0.002	-0.002	0	-0.003	0	tet_amp_combi_plate_1.2	05-11-13	1	2	1	847	2
13.4205555551453	0.999	0.842	0.001	0	0.972	0.778	0.002	-0.002	0.91	0.797	-0.001	-0.003	-0.002	-0.002	-0.003	0	tet_amp_combi_plate_1.2	05-11-13	1	2	1	847	2
13.5005555567332	1.004	0.849	0.001	0	0.972	0.785	0.001	-0.002	0.913	0.805	-0.001	-0.003	-0.002	-0.001	-0.00299999999999999	0	tet_amp_combi_plate_1.2	05-11-13	1	2	1	847	2
13.5858333334909	1.006	0.858	0.001	0.001	0.978	0.796	0.002	-0.001	0.92	0.815	-0.001	-0.002	-0.001	-0.001	-0.002	0.002	tet_amp_combi_plate_1.2	05-11-13	1	2	1	847	2
13.6677777791047	1.011	0.862	0.002	0	0.983	0.803	0.002	-0.001	0.927	0.823	-0.001	-0.002	-0.002	-0.002	-0.003	0	tet_amp_combi_plate_1.2	05-11-13	1	2	1	847	2
13.7522222232074	1.014	0.866	0.001	0	0.986	0.811	0.001	-0.003	0.928	0.83	-0.001	-0.003	-0.002	-0.002	-0.003	0	tet_amp_combi_plate_1.2	05-11-13	1	2	1	847	2
13.8366666671354	1.019	0.875	0.002	0	0.991	0.82	0.001	-0.002	0.934	0.84	-0.001	-0.003	-0.001	-0.001	-0.002	0	tet_amp_combi_plate_1.2	05-11-13	1	2	1	847	2
13.918055556016	1.022	0.88	0.002	0	0.995	0.826	0.002	-0.002	0.938	0.846	-0.001	-0.002	-0.002	-0.002	-0.003	-0.001	tet_amp_combi_plate_1.2	05-11-13	1	2	1	847	2
14.0024999999441	1.025	0.885	0.002	0.001	0.999	0.833	0.002	-0.002	0.942	0.853	-0.002	-0.003	-0.002	-0.002	-0.002	0.001	tet_amp_combi_plate_1.2	05-11-13	1	2	1	847	2
14.0869444438722	1.029	0.892	0.002	0	1	0.84	0.001	-0.001	0.945	0.86	-0.001	-0.002	-0.002	-0.001	-0.00399999999999999	0	tet_amp_combi_plate_1.2	05-11-13	1	2	1	847	2
14.1683333327528	1.032	0.893	0	-0.001	1.007	0.845	0.002	-0.002	0.951	0.868	0	-0.002	-0.001	-0.001	-0.003	0	tet_amp_combi_plate_1.2	05-11-13	1	2	1	847	2
14.2527777791256	1.036	0.9	0.001	0	1.009	0.852	0.001	-0.002	0.954	0.874	-0.001	-0.003	-0.003	-0.001	-0.00399999999999999	0	tet_amp_combi_plate_1.2	05-11-13	1	2	1	847	2
14.3341666680062	1.041	0.906	0.002	0	1.012	0.858	0.002	-0.002	0.959	0.881	-0.001	-0.002	-0.002	-0.002	-0.003	0	tet_amp_combi_plate_1.2	05-11-13	1	2	1	847	2
14.4186111119343	1.044	0.913	0.001	0.001	1.019	0.868	0.002	-0.001	0.962	0.891	-0.001	-0.002	-0.002	-0.001	-0.003	0	tet_amp_combi_plate_1.2	05-11-13	1	2	1	847	2
14.5030555558624	1.047	0.917	0.001	0	1.02	0.871	0.002	-0.002	0.964	0.895	-0.001	-0.002	-0.002	-0.002	-0.003	0	tet_amp_combi_plate_1.2	05-11-13	1	2	1	847	2
14.5850000014761	1.05	0.923	0.002	0.001	1.024	0.88	0.002	-0.002	0.97	0.901	-0.001	-0.003	-0.001	-0.001	-0.002	0	tet_amp_combi_plate_1.2	05-11-13	1	2	1	847	2
14.6697222239454	1.055	0.93	0.002	0	1.029	0.884	0.002	-0.001	0.974	0.907	-0.001	-0.003	-0.003	-0.002	-0.003	0	tet_amp_combi_plate_1.2	05-11-13	1	2	1	847	2
14.7541666678735	1.057	0.934	0.001	0	1.032	0.891	0.002	-0.003	0.978	0.917	-0.001	-0.003	-0.001	-0.001	-0.002	0	tet_amp_combi_plate_1.2	05-11-13	1	2	1	847	2
14.8338888888247	1.061	0.939	0.001	0	1.037	0.899	0.002	-0.002	0.984	0.923	-0.001	-0.002	-0.002	-0.002	-0.003	0	tet_amp_combi_plate_1.2	05-11-13	1	2	1	847	2
14.9183333327528	1.063	0.945	0.001	0	1.038	0.902	0.001	-0.001	0.986	0.928	-0.001	-0.003	-0.001	-0.001	-0.002	0	tet_amp_combi_plate_1.2	05-11-13	1	2	1	847	2
15.0027777791256	1.066	0.947	0.001	0	1.041	0.905	0.001	-0.002	0.988	0.933	-0.001	-0.002	-0.002	-0.002	-0.003	0	tet_amp_combi_plate_1.2	05-11-13	1	2	1	847	2
15.0841666680062	1.07	0.954	0.002	0	1.045	0.913	0.001	-0.002	0.993	0.943	-0.002	-0.003	-0.003	-0.001	-0.003	0	tet_amp_combi_plate_1.2	05-11-13	1	2	1	847	2
15.1686111119343	1.073	0.96	0.001	0	1.048	0.921	0.001	-0.001	0.998	0.948	-0.001	-0.003	-0.002	-0.001	-0.00299999999999999	0	tet_amp_combi_plate_1.2	05-11-13	1	2	1	847	2
15.2530555558624	1.075	0.964	0.001	-0.001	1.053	0.924	0.001	-0.002	1.003	0.955	-0.001	-0.003	-0.002	-0.001	-0.00299999999999999	0.001	tet_amp_combi_plate_1.2	05-11-13	1	2	1	847	2
15.334444444743	1.079	0.969	0.001	0	1.055	0.929	0.002	-0.001	1.005	0.961	0	-0.002	-0.002	-0.001	-0.003	0	tet_amp_combi_plate_1.2	05-11-13	1	2	1	847	2
15.4188888886711	1.082	0.973	0.001	0	1.057	0.933	0.002	-0.002	1.008	0.967	-0.001	-0.003	-0.002	-0.002	-0.003	0	tet_amp_combi_plate_1.2	05-11-13	1	2	1	847	2
15.5041666678735	1.088	0.979	0.002	0.001	1.061	0.94	0.002	-0.002	1.013	0.973	-0.001	-0.003	-0.001	-0.001	-0.003	-0.001	tet_amp_combi_plate_1.2	05-11-13	1	2	1	847	2
15.5847222239245	1.09	0.984	0.002	0	1.068	0.947	0.003	-0.001	1.017	0.98	-0.001	-0.003	-0.002	-0.001	-0.003	0.001	tet_amp_combi_plate_1.2	05-11-13	1	2	1	847	2
15.6700000006822	1.091	0.988	0.002	0	1.068	0.949	0.002	-0.002	1.02	0.984	-0.001	-0.003	-0.002	-0.001	-0.00299999999999999	0	tet_amp_combi_plate_1.2	05-11-13	1	2	1	847	2
15.7511111111962	1.096	0.993	0.002	0.001	1.071	0.954	0.002	-0.002	1.023	0.991	-0.001	-0.003	-0.002	-0.002	-0.003	0	tet_amp_combi_plate_1.2	05-11-13	1	2	1	847	2
15.8358333334909	1.098	0.998	0.001	0	1.075	0.959	0.001	-0.001	1.027	0.996	-0.001	-0.003	-0.002	-0.002	-0.00299999999999999	0	tet_amp_combi_plate_1.2	05-11-13	1	2	1	847	2
15.9177777791047	1.101	1.002	0.002	0	1.078	0.964	0.002	-0.001	1.031	1.004	-0.001	-0.003	-0.002	-0.002	-0.003	0	tet_amp_combi_plate_1.2	05-11-13	1	2	1	847	2
16.0022222232074	1.104	1.006	0.002	0	1.08	0.966	0.001	-0.002	1.033	1.008	-0.001	-0.003	-0.002	-0.001	-0.002	0	tet_amp_combi_plate_1.2	05-11-13	1	2	1	847	2
16.0866666671354	1.108	1.011	0.002	0	1.084	0.974	0.002	-0.002	1.037	1.014	-0.001	-0.003	-0.002	-0.002	-0.003	0	tet_amp_combi_plate_1.2	05-11-13	1	2	1	847	2
16.168055556016	1.11	1.016	0.001	0	1.086	0.977	0.002	-0.001	1.039	1.019	-0.001	-0.003	-0.001	-0.001	-0.002	0	tet_amp_combi_plate_1.2	05-11-13	1	2	1	847	2
16.2524999999441	1.112	1.021	0.002	0.001	1.09	0.981	0.002	-0.002	1.044	1.026	-0.001	-0.003	-0.002	-0.002	-0.003	0	tet_amp_combi_plate_1.2	05-11-13	1	2	1	847	2
16.3369444438722	1.116	1.027	0.003	0	1.095	0.982	0.002	-0.001	1.048	1.032	-0.001	-0.003	-0.002	-0.001	-0.003	0	tet_amp_combi_plate_1.2	05-11-13	1	2	1	847	2
16.4183333327528	1.116	1.029	0.002	0	1.097	0.994	0.002	-0.001	1.05	1.038	-0.001	-0.003	-0.001	-0.001	-0.003	0	tet_amp_combi_plate_1.2	05-11-13	1	2	1	847	2
16.5027777791256	1.121	1.034	0.002	0	1.097	0.996	0.002	-0.002	1.053	1.042	-0.001	-0.003	-0.002	-0.001	-0.002	0	tet_amp_combi_plate_1.2	05-11-13	1	2	1	847	2
16.5841666680062	1.125	1.04	0.002	0	1.101	1	0.001	-0.002	1.057	1.048	-0.001	-0.002	-0.002	-0.002	-0.00299999999999999	0	tet_amp_combi_plate_1.2	05-11-13	1	2	1	847	2
16.6686111119343	1.128	1.043	0.003	0.001	1.104	1.006	0.001	-0.002	1.06	1.055	-0.002	-0.003	-0.002	-0.002	-0.003	-0.001	tet_amp_combi_plate_1.2	05-11-13	1	2	1	847	2
16.7530555558624	1.131	1.048	0.002	0	1.108	1.011	0.001	-0.001	1.063	1.059	-0.002	-0.003	-0.002	-0.002	-0.003	-0.001	tet_amp_combi_plate_1.2	05-11-13	1	2	1	847	2
16.834444444743	1.132	1.05	0.001	0	1.111	1.016	0.002	-0.002	1.067	1.065	-0.001	-0.002	-0.002	-0.002	-0.00299999999999999	0	tet_amp_combi_plate_1.2	05-11-13	1	2	1	847	2
16.9188888886711	1.135	1.056	0.002	0.001	1.112	1.019	0.002	-0.002	1.07	1.071	-0.001	-0.002	-0.002	-0.002	-0.00299999999999999	0	tet_amp_combi_plate_1.2	05-11-13	1	2	1	847	2
17.0033333327738	1.138	1.059	0.001	0	1.115	1.024	0.001	-0.003	1.073	1.077	-0.001	-0.003	-0.003	-0.002	-0.00399999999999999	-0.001	tet_amp_combi_plate_1.2	05-11-13	1	2	1	847	2
17.0847222239245	1.139	1.054	0.002	0	1.118	1.031	0.002	-0.002	1.076	1.08	-0.001	-0.002	-0.002	-0.002	-0.00299999999999999	0.001	tet_amp_combi_plate_1.2	05-11-13	1	2	1	847	2
17.1691666680272	1.144	1.068	0.002	0.001	1.123	1.035	0.002	-0.002	1.077	1.085	-0.001	-0.002	-0.002	-0.001	-0.003	0	tet_amp_combi_plate_1.2	05-11-13	1	2	1	847	2
17.2536111119553	1.147	1.071	0.002	0	1.122	1.038	0.002	-0.002	1.082	1.09	-0.002	-0.003	-0.002	-0.002	-0.002	0	tet_amp_combi_plate_1.2	05-11-13	1	2	1	847	2
17.3347222222947	1.148	1.074	0.001	-0.001	1.126	1.043	0.001	-0.001	1.087	1.097	-0.001	-0.002	-0.002	-0.002	-0.003	0	tet_amp_combi_plate_1.2	05-11-13	1	2	1	847	2
17.4194444447639	1.151	1.08	0.002	0	1.129	1.047	0.003	-0.001	1.089	1.102	-0.001	-0.003	-0.003	-0.002	-0.00299999999999999	0	tet_amp_combi_plate_1.2	05-11-13	1	2	1	847	2
17.503888888692	1.155	1.084	0.002	0	1.131	1.05	0.002	-0.001	1.091	1.106	-0.002	-0.004	-0.002	-0.002	-0.003	0	tet_amp_combi_plate_1.2	05-11-13	1	2	1	847	2
17.5850000014761	1.158	1.089	0.002	0	1.133	1.056	0.002	-0.001	1.094	1.113	-0.001	-0.004	-0.002	-0.001	-0.00299999999999999	0	tet_amp_combi_plate_1.2	05-11-13	1	2	1	847	2
17.6697222239454	1.158	1.092	0.001	0.001	1.138	1.061	0.002	-0.002	1.096	1.116	-0.001	-0.003	-0.003	-0.003	-0.00399999999999999	-0.001	tet_amp_combi_plate_1.2	05-11-13	1	2	1	847	2
17.7541666678735	1.163	1.094	0.001	0	1.138	1.065	0.001	-0.002	1.1	1.123	-0.001	-0.003	-0.003	-0.003	-0.00399999999999999	-0.001	tet_amp_combi_plate_1.2	05-11-13	1	2	1	847	2
17.8338888888247	1.167	1.098	0.002	0	1.14	1.068	0.002	-0.002	1.103	1.127	0	-0.002	-0.002	-0.002	-0.003	0	tet_amp_combi_plate_1.2	05-11-13	1	2	1	847	2
17.9183333327528	1.168	1.103	0.00399999999999999	0.001	1.144	1.073	0.003	-0.001	1.105	1.132	-0.001	-0.003	-0.002	-0.001	-0.002	-0.001	tet_amp_combi_plate_1.2	05-11-13	1	2	1	847	2
18.0027777791256	1.17	1.107	0.00299999999999999	0.002	1.148	1.077	0.003	-0.002	1.108	1.138	-0.002	-0.004	-0.003	-0.003	-0.00399999999999999	-0.001	tet_amp_combi_plate_1.2	05-11-13	1	2	1	847	2
18.0841666680062	1.174	1.109	0.003	0.001	1.149	1.082	0.003	-0.002	1.11	1.142	-0.001	-0.003	-0.003	-0.003	-0.00399999999999999	0	tet_amp_combi_plate_1.2	05-11-13	1	2	1	847	2
18.1686111119343	1.176	1.114	0.002	0	1.15	1.084	0.002	-0.002	1.113	1.145	-0.001	-0.002	-0.002	-0.002	-0.003	-0.001	tet_amp_combi_plate_1.2	05-11-13	1	2	1	847	2
18.2530555558624	1.176	1.114	0	0	1.153	1.089	0.001	-0.002	1.116	1.15	-0.002	-0.004	-0.00399999999999999	-0.002	-0.00299999999999999	0	tet_amp_combi_plate_1.2	05-11-13	1	2	1	847	2
18.334444444743	1.177	1.116	-0.001	-0.002	1.153	1.09	0.001	-0.003	1.118	1.154	-0.001	-0.004	-0.002	-0.001	-0.002	0	tet_amp_combi_plate_1.2	05-11-13	1	2	1	847	2
18.4188888886711	1.179	1.122	0	-0.001	1.156	1.097	0	-0.003	1.121	1.157	-0.002	-0.003	-0.001	-0.002	-0.00299999999999999	-0.001	tet_amp_combi_plate_1.2	05-11-13	1	2	1	847	2
18.5033333327738	1.183	1.125	0.003	0.001	1.163	1.103	0.003	-0.001	1.124	1.165	0	-0.002	-0.002	-0.002	-0.00299999999999999	0	tet_amp_combi_plate_1.2	05-11-13	1	2	1	847	2
18.5847222239245	1.186	1.129	0.001	0	1.163	1.105	0.002	-0.003	1.127	1.168	-0.001	-0.003	-0.002	-0.002	-0.002	0.001	tet_amp_combi_plate_1.2	05-11-13	1	2	1	847	2
18.6691666680272	1.19	1.135	0.002	0.001	1.165	1.109	0.002	-0.002	1.129	1.172	-0.001	-0.003	-0.001	-0.001	-0.003	0	tet_amp_combi_plate_1.2	05-11-13	1	2	1	847	2
18.7536111119553	1.191	1.135	0	0	1.167	1.112	0.002	-0.001	1.133	1.177	-0.001	-0.003	-0.001	-0.002	-0.00299999999999999	0	tet_amp_combi_plate_1.2	05-11-13	1	2	1	847	2
18.8347222222947	1.198	1.144	0.00399999999999999	0.001	1.174	1.12	0.003	-0.001	1.136	1.183	0	-0.002	-0.002	-0.001	-0.00299999999999999	0	tet_amp_combi_plate_1.2	05-11-13	1	2	1	847	2
18.9194444447639	1.197	1.143	0.002	0.001	1.173	1.119	0.002	-0.002	1.136	1.183	-0.002	-0.003	-0.00199999999999999	-0.000999999999999987	-0.00299999999999999	0.000999999999999987	tet_amp_combi_plate_1.2	05-11-13	1	2	1	847	2
19.003888888692	1.199	1.145	0	-0.003	1.175	1.122	0	-0.003	1.136	1.188	-0.003	-0.004	-0.00399999999999999	-0.00299999999999999	-0.00399999999999999	-0.00199999999999999	tet_amp_combi_plate_1.2	05-11-13	1	2	1	847	2
19.0850000014761	1.202	1.15	0.001	0	1.177	1.129	0.001	-0.001	1.141	1.193	-0.001	-0.003	-0.002	-0.002	-0.00299999999999999	0	tet_amp_combi_plate_1.2	05-11-13	1	2	1	847	2
19.1697222239454	1.207	1.154	0.002	0	1.179	1.132	0.002	-0.002	1.144	1.197	-0.001	-0.003	-0.003	-0.002	-0.00399999999999999	0	tet_amp_combi_plate_1.2	05-11-13	1	2	1	847	2
19.2541666678735	1.208	1.158	0.00399999999999999	0.002	1.183	1.136	0.003	-0.001	1.147	1.202	-0.001	-0.003	-0.002	-0.002	-0.00299999999999999	0	tet_amp_combi_plate_1.2	05-11-13	1	2	1	847	2
19.3338888888247	1.211	1.16	0.003	0	1.184	1.14	0.002	-0.002	1.147	1.204	-0.001	-0.003	-0.003	-0.002	-0.00299999999999999	-0.001	tet_amp_combi_plate_1.2	05-11-13	1	2	1	847	2
19.4183333327528	1.211	1.163	0.001	-0.001	1.183	1.141	0.001	-0.001	1.15	1.205	-0.003	-0.004	-0.003	-0.002	-0.003	-0.001	tet_amp_combi_plate_1.2	05-11-13	1	2	1	847	2
19.5027777791256	1.216	1.167	0.002	0.001	1.189	1.146	0.002	-0.001	1.151	1.212	-0.001	-0.002	-0.001	-0.002	-0.003	-0.001	tet_amp_combi_plate_1.2	05-11-13	1	2	1	847	2
19.5841666680062	1.217	1.17	0	0	1.189	1.149	0.001	-0.004	1.153	1.213	-0.002	-0.002	-0.00199999999999999	-0.00299999999999999	-0.00299999999999999	-0.001	tet_amp_combi_plate_1.2	05-11-13	1	2	1	847	2
19.6686111119343	1.221	1.175	0.00399999999999999	0.002	1.18	1.153	0.002	-0.001	1.16	1.219	-0.001	-0.003	-0.002	-0.002	-0.00199999999999999	0.000999999999999987	tet_amp_combi_plate_1.2	05-11-13	1	2	1	847	2
19.7530555558624	1.225	1.178	0.00299999999999999	0	1.196	1.158	0.003	-0.002	1.161	1.222	-0.001	-0.00299999999999999	-0.00299999999999999	-0.00399999999999999	-0.00499999999999999	-0.00199999999999999	tet_amp_combi_plate_1.2	05-11-13	1	2	1	847	2
19.834444444743	1.226	1.178	0.002	0.001	1.197	1.161	0.003	-0.002	1.163	1.225	-0.001	-0.003	-0.002	-0.002	-0.00299999999999999	0	tet_amp_combi_plate_1.2	05-11-13	1	2	1	847	2
19.9188888886711	1.226	1.181	0.001	-0.001	1.197	1.162	0.002	-0.001	1.165	1.228	-0.002	-0.003	-0.003	-0.002	-0.00299999999999999	-0.001	tet_amp_combi_plate_1.2	05-11-13	1	2	1	847	2
20.0033333327738	1.23	1.183	0.002	0	1.198	1.166	0.001	-0.002	1.165	1.228	-0.003	-0.00499999999999999	-0.00499999999999999	-0.00399999999999999	-0.00399999999999999	-0.00199999999999999	tet_amp_combi_plate_1.2	05-11-13	1	2	1	847	2
20.0847222239245	1.231	1.186	0.001	0.001	1.203	1.169	0.002	-0.002	1.169	1.235	-0.001	-0.003	-0.002	-0.002	-0.00399999999999999	0	tet_amp_combi_plate_1.2	05-11-13	1	2	1	847	2
20.1691666680272	1.235	1.191	0.001	0.001	1.205	1.175	0.001	-0.001	1.172	1.238	-0.001	-0.003	-0.003	-0.002	-0.00299999999999999	0	tet_amp_combi_plate_1.2	05-11-13	1	2	1	847	2
20.2536111119553	1.242	1.193	0.001	0	1.205	1.177	0.002	-0.002	1.173	1.24	-0.002	-0.004	-0.003	-0.002	-0.00299999999999999	0	tet_amp_combi_plate_1.2	05-11-13	1	2	1	847	2
20.3347222222947	1.252	1.197	0.001	0.001	1.209	1.182	0.002	-0.001	1.176	1.244	-0.002	-0.004	-0.003	-0.002	-0.00299999999999999	-0.001	tet_amp_combi_plate_1.2	05-11-13	1	2	1	847	2
20.4194444447639	1.259	1.2	0.002	0	1.21	1.184	0.002	-0.001	1.179	1.247	-0.001	-0.003	-0.002	-0.002	-0.00299999999999999	0	tet_amp_combi_plate_1.2	05-11-13	1	2	1	847	2
20.503888888692	1.261	1.203	0.001	0.001	1.213	1.186	0.002	-0.001	1.179	1.254	-0.002	-0.004	-0.004	-0.003	-0.00399999999999999	-0.001	tet_amp_combi_plate_1.2	05-11-13	1	2	1	847	2
20.5850000014761	1.26	1.205	0.001	-0.001	1.213	1.187	0	-0.004	1.18	1.252	-0.00399999999999999	-0.00499999999999999	-0.00399999999999999	-0.00399999999999999	-0.00499999999999999	-0.00199999999999999	tet_amp_combi_plate_1.2	05-11-13	1	2	1	847	2
20.6697222239454	1.265	1.211	0.003	0.003	1.219	1.195	0.004	0	1.186	1.258	0	-0.003	-0.001	-0.001	-0.002	0	tet_amp_combi_plate_1.2	05-11-13	1	2	1	847	2
20.7541666678735	1.264	1.212	0.00299999999999999	0.001	1.218	1.196	0.001	-0.003	1.186	1.259	-0.003	-0.00499999999999999	-0.00399999999999999	-0.00399999999999999	-0.00499999999999999	-0.00199999999999999	tet_amp_combi_plate_1.2	05-11-13	1	2	1	847	2
20.8338888888247	1.266	1.214	0.002	0	1.22	1.2	0.002	-0.001	1.189	1.263	-0.001	-0.003	-0.003	-0.002	-0.00299999999999999	0	tet_amp_combi_plate_1.2	05-11-13	1	2	1	847	2
20.9183333327528	1.268	1.217	0.001	0	1.222	1.201	0	-0.003	1.188	1.262	-0.00399999999999999	-0.00599999999999999	-0.00499999999999999	-0.00499999999999999	-0.00499999999999999	-0.00199999999999999	tet_amp_combi_plate_1.2	05-11-13	1	2	1	847	2
21.0027777791256	1.271	1.223	0.00299999999999999	0.001	1.226	1.208	0.003	-0.001	1.195	1.27	-0.001	-0.003	-0.002	-0.002	-0.00299999999999999	0	tet_amp_combi_plate_1.2	05-11-13	1	2	1	847	2
21.0841666680062	1.268	1.222	0.001	0	1.227	1.209	0.002	-0.001	1.195	1.272	-0.001	-0.003	-0.003	-0.002	-0.00299999999999999	-0.001	tet_amp_combi_plate_1.2	05-11-13	1	2	1	847	2
21.1686111119343	1.272	1.225	0.001	0	1.228	1.212	0.002	-0.002	1.196	1.275	-0.002	-0.003	-0.002	-0.002	-0.00399999999999999	0	tet_amp_combi_plate_1.2	05-11-13	1	2	1	847	2
21.2530555558624	1.27	1.229	0.00299999999999999	0.001	1.232	1.217	0.003	-0.001	1.198	1.277	-0.002	-0.003	-0.003	-0.002	-0.00299999999999999	0	tet_amp_combi_plate_1.2	05-11-13	1	2	1	847	2
21.334444444743	1.271	1.233	0.002	0.002	1.234	1.221	0.002	-0.001	1.202	1.28	-0.001	-0.002	-0.003	-0.001	-0.003	0	tet_amp_combi_plate_1.2	05-11-13	1	2	1	847	2
21.4188888886711	1.27	1.234	0.001	0	1.226	1.223	0.002	-0.002	1.202	1.282	-0.001	-0.003	-0.002	-0.002	-0.00299999999999999	-0.001	tet_amp_combi_plate_1.2	05-11-13	1	2	1	847	2
21.5033333327738	1.275	1.237	0.002	0.001	1.237	1.225	0.002	-0.001	1.205	1.285	-0.001	-0.003	-0.003	-0.002	-0.00299999999999999	-0.001	tet_amp_combi_plate_1.2	05-11-13	1	2	1	847	2
21.5847222239245	1.271	1.237	0.001	0	1.24	1.229	0.002	-0.001	1.207	1.288	-0.001	-0.002	-0.002	-0.003	-0.002	0.001	tet_amp_combi_plate_1.2	05-11-13	1	2	1	847	2
21.6691666680272	1.272	1.241	0.003	0.001	1.242	1.232	0.002	-0.002	1.206	1.29	-0.002	-0.004	-0.003	-0.002	-0.00299999999999999	-0.001	tet_amp_combi_plate_1.2	05-11-13	1	2	1	847	2
21.7511111111962	1.273	1.246	0.003	0.003	1.244	1.236	0.004	0	1.212	1.296	0.001	-0.001	-0.001	0	-0.001	0.002	tet_amp_combi_plate_1.2	05-11-13	1	2	1	847	2
21.8358333334909	1.27	1.247	0.002	0.001	1.245	1.236	0.002	-0.002	1.211	1.294	-0.001	-0.003	-0.003	-0.003	-0.00399999999999999	-0.001	tet_amp_combi_plate_1.2	05-11-13	1	2	1	847	2
21.9200000014971	1.271	1.247	0.003	0.001	1.247	1.239	0.001	-0.003	1.213	1.295	-0.002	-0.003	-0.003	-0.00299999999999999	-0.00399999999999999	-0.00199999999999999	tet_amp_combi_plate_1.2	05-11-13	1	2	1	847	2
22.0013888903777	1.274	1.255	0.00399999999999999	0.002	1.251	1.246	0.003	-0.002	1.218	1.301	-0.002	-0.003	-0.003	-0.002	-0.00299999999999999	-0.001	tet_amp_combi_plate_1.2	05-11-13	1	2	1	847	2
22.0861111126724	1.268	1.254	0.001	0	1.252	1.245	0	-0.003	1.218	1.301	-0.003	-0.004	-0.00499999999999999	-0.00399999999999999	-0.00499999999999999	-0.00199999999999999	tet_amp_combi_plate_1.2	05-11-13	1	2	1	847	2
22.1702777784085	1.271	1.257	0.001	0.001	1.256	1.248	0.002	-0.001	1.222	1.304	-0.001	-0.003	-0.003	-0.002	-0.00299999999999999	0	tet_amp_combi_plate_1.2	05-11-13	1	2	1	847	2
22.2516666671145	1.272	1.259	0.002	0.001	1.269	1.251	0.002	-0.001	1.235	1.306	-0.002	-0.003	-0.002	-0.00299999999999999	-0.00299999999999999	-0.000999999999999987	tet_amp_combi_plate_1.2	05-11-13	1	2	1	847	2
22.3361111112172	1.269	1.261	0.00399999999999999	0.002	1.275	1.253	0.001	-0.002	1.24	1.308	-0.003	-0.003	-0.003	-0.00299999999999999	-0.00399999999999999	0	tet_amp_combi_plate_1.2	05-11-13	1	2	1	847	2
22.4205555551453	1.269	1.266	0.003	0.001	1.278	1.257	0.002	-0.002	1.242	1.31	-0.001	-0.002	-0.002	-0.003	-0.00299999999999999	0	tet_amp_combi_plate_1.2	05-11-13	1	2	1	847	2
22.5005555567332	1.267	1.265	0.002	0	1.282	1.261	0.004	-0.002	1.244	1.313	-0.001	-0.003	-0.00299999999999999	0	-0.00299999999999999	-0.000999999999999987	tet_amp_combi_plate_1.2	05-11-13	1	2	1	847	2
22.5858333334909	1.267	1.268	0.001	0	1.282	1.262	0.002	-0.002	1.244	1.314	0	-0.003	-0.00399999999999999	-0.002	-0.00199999999999999	0	tet_amp_combi_plate_1.2	05-11-13	1	2	1	847	2
22.6700000014971	1.267	1.27	0.003	0.001	1.282	1.265	0.001	-0.001	1.246	1.316	-0.002	-0.003	-0.003	-0.002	-0.003	0	tet_amp_combi_plate_1.2	05-11-13	1	2	1	847	2
22.7513888903777	1.264	1.275	0.002	0.001	1.284	1.268	0.002	-0.002	1.25	1.319	-0.001	-0.003	-0.003	-0.002	-0.00299999999999999	0	tet_amp_combi_plate_1.2	05-11-13	1	2	1	847	2
22.8361111126724	1.262	1.275	0.002	0.001	1.285	1.268	0.00199999999999999	-0.00199999999999999	1.25	1.32	-0.002	-0.00299999999999999	-0.003	-0.002	-0.003	0	tet_amp_combi_plate_1.2	05-11-13	1	2	1	847	2
22.9202777784085	1.262	1.277	0.002	0.001	1.287	1.274	0.001	-0.001	1.249	1.329	-0.002	-0.003	-0.003	-0.002	-0.00299999999999999	0	tet_amp_combi_plate_1.2	05-11-13	1	2	1	847	2
23.0016666671145	1.263	1.281	0.002	0.001	1.289	1.275	0.001	-0.002	1.251	1.337	-0.001	-0.003	-0.003	-0.002	-0.00399999999999999	-0.000999999999999987	tet_amp_combi_plate_1.2	05-11-13	1	2	1	847	2
23.0861111112172	1.26	1.283	0.003	0	1.288	1.277	0.001	-0.001	1.251	1.338	-0.001	-0.003	-0.003	-0.002	-0.00399999999999999	0	tet_amp_combi_plate_1.2	05-11-13	1	2	1	847	2
23.1705555551453	1.263	1.29	0.00599999999999999	0.004	1.294	1.283	0.005	0.001	1.257	1.345	0.003	0.001	0.001	0.002	0.001	0.00399999999999999	tet_amp_combi_plate_1.2	05-11-13	1	2	1	847	2
23.2505555567332	1.258	1.295	0.00199999999999999	0.001	1.291	1.282	0.002	-0.002	1.253	1.341	-0.00199999999999999	-0.00299999999999999	-0.00199999999999999	-0.00199999999999999	-0.002	-0.001	tet_amp_combi_plate_1.2	05-11-13	1	2	1	847	2
23.3358333334909	1.257	1.303	0.002	0.001	1.292	1.285	0.002	-0.001	1.254	1.344	-0.001	-0.003	-0.002	-0.002	-0.00299999999999999	0	tet_amp_combi_plate_1.2	05-11-13	1	2	1	847	2
23.4200000014971	1.254	1.305	0.001	0.001	1.292	1.285	0.001	-0.002	1.253	1.347	-0.002	-0.003	-0.004	-0.00399999999999999	-0.00399999999999999	-0.001	tet_amp_combi_plate_1.2	05-11-13	1	2	1	847	2
23.5013888903777	1.255	1.31	0.004	0.003	1.295	1.292	0.004	0	1.258	1.347	0.001	0	0	0	-0.002	0.002	tet_amp_combi_plate_1.2	05-11-13	1	2	1	847	2
23.5861111126724	1.253	1.311	0.003	0.00199999999999999	1.295	1.293	0.002	-0.001	1.256	1.349	-0.001	-0.00199999999999999	-0.002	-0.002	-0.004	0	tet_amp_combi_plate_1.2	05-11-13	1	2	1	847	2
23.6702777784085	1.251	1.313	0.002	0.002	1.294	1.295	0.002	-0.001	1.257	1.349	-0.002	-0.003	-0.00399999999999999	-0.00299999999999999	-0.00299999999999999	0	tet_amp_combi_plate_1.2	05-11-13	1	2	1	847	2
23.7516666671145	1.251	1.315	0.002	0.001	1.296	1.297	0.003	-0.001	1.257	1.35	-0.002	-0.004	-0.00299999999999999	-0.00299999999999999	-0.00399999999999999	-0.000999999999999987	tet_amp_combi_plate_1.2	05-11-13	1	2	1	847	2
23.8361111112172	1.25	1.316	0.003	0.002	1.295	1.299	0.002	-0.001	1.256	1.353	-0.001	-0.004	-0.003	-0.003	-0.00299999999999999	0	tet_amp_combi_plate_1.2	05-11-13	1	2	1	847	2
23.9205555551453	1.25	1.32	0.005	0.004	1.299	1.301	0.005	0	1.261	1.355	0.001	-0.001	-0.002	-0.002	-0.003	0.001	tet_amp_combi_plate_1.2	05-11-13	1	2	1	847	2
24.0005555567332	1.249	1.318	0.003	0.001	1.296	1.304	0.002	-0.002	1.258	1.354	-0.002	-0.004	-0.003	-0.003	-0.00299999999999999	-0.001	tet_amp_combi_plate_1.2	05-11-13	1	2	1	847	2
0	-0.002	-0.003	-0.005	-0.00599999999999999	-0.004	-0.00600000000000001	-0.004	-0.004	-0.002	-0.003	-0.004	-0.00599999999999999	-0.00599999999999999	-0.003	-0.00399999999999999	-0.005	tet+amp_combi_plate_1.3	06-11-13	1	2	1	847	3
0.0849999983911403	-0.001	-0.003	-0.004	-0.00600000000000001	-0.003	-0.004	-0.003	-0.003	-0.001	-0.004	-0.002	-0.00599999999999999	-0.00499999999999999	-0.001	-0.003	-0.00299999999999999	tet+amp_combi_plate_1.3	06-11-13	1	2	1	847	3
0.169444442319218	-0.001	-0.003	-0.003	-0.005	-0.003	-0.004	-0.003	-0.003	-0.001	-0.002	-0.002	-0.00699999999999999	-0.00599999999999999	-0.001	-0.003	-0.00399999999999999	tet+amp_combi_plate_1.3	06-11-13	1	2	1	847	3
0.250833331199829	0.001	-0.001	-0.002	-0.003	-0.001	-0.003	-0.001	-0.002	0	-0.001	-0.001	-0.00599999999999999	-0.00600000000000001	-0.002	-0.003	-0.002	tet+amp_combi_plate_1.3	06-11-13	1	2	1	847	3
0.335277777572628	-0.001	-0.003	-0.004	-0.00600000000000001	-0.003	-0.004	-0.003	-0.003	-0.001	-0.002	-0.003	-0.00899999999999999	-0.00699999999999999	-0.003	-0.003	-0.00199999999999999	tet+amp_combi_plate_1.3	06-11-13	1	2	1	847	3
0.419722221500706	-0.001	-0.004	-0.004	-0.005	-0.003	-0.004	-0.003	-0.002	-0.001	-0.003	-0.002	-0.00899999999999999	-0.00699999999999999	-0.002	-0.003	-0.00299999999999999	tet+amp_combi_plate_1.3	06-11-13	1	2	1	847	3
0.501111110381316	0	-0.004	-0.004	-0.005	-0.002	-0.004	-0.003	-0.002	-0.001	-0.003	-0.002	-0.00899999999999999	-0.00799999999999999	-0.002	-0.003	-0.00299999999999999	tet+amp_combi_plate_1.3	06-11-13	1	2	1	847	3
0.585555554309394	-0.001	-0.003	-0.003	-0.003	-0.002	-0.004	-0.002	-0.002	-0.001	-0.002	-0.002	-0.00899999999999999	-0.00699999999999999	-0.002	-0.003	-0.00299999999999999	tet+amp_combi_plate_1.3	06-11-13	1	2	1	847	3
0.669999998412095	0	-0.003	-0.003	-0.004	-0.003	-0.003	-0.002	-0.001	-0.002	-0.003	-0.001	-0.01	-0.00699999999999999	-0.002	-0.00299999999999999	-0.00299999999999999	tet+amp_combi_plate_1.3	06-11-13	1	2	1	847	3
0.750555554288439	0	-0.003	-0.004	-0.005	-0.003	-0.003	-0.002	-0.002	-0.001	-0.003	-0.002	-0.00899999999999999	-0.00699999999999999	-0.002	-0.003	-0.00199999999999999	tet+amp_combi_plate_1.3	06-11-13	1	2	1	847	3
0.83499999839114	0	-0.003	-0.003	-0.004	-0.002	-0.003	-0.003	-0.002	-0.001	-0.002	-0.002	-0.01	-0.00799999999999999	-0.003	-0.003	-0.00199999999999999	tet+amp_combi_plate_1.3	06-11-13	1	2	1	847	3
0.919444442319218	-0.001	-0.003	-0.003	-0.005	-0.002	-0.003	-0.003	-0.002	-0.002	-0.003	-0.003	-0.011	-0.00799999999999999	-0.002	-0.003	-0.00199999999999999	tet+amp_combi_plate_1.3	06-11-13	1	2	1	847	3
1.00083333119983	-0.001	-0.003	-0.003	-0.004	-0.003	-0.004	-0.002	-0.002	-0.002	-0.003	-0.003	-0.01	-0.00799999999999999	-0.003	-0.004	-0.003	tet+amp_combi_plate_1.3	06-11-13	1	2	1	847	3
1.08527777757263	-0.001	-0.003	-0.003	-0.004	-0.002	-0.003	-0.002	-0.002	-0.001	-0.002	-0.002	-0.011	-0.00799999999999999	-0.002	-0.003	-0.00199999999999999	tet+amp_combi_plate_1.3	06-11-13	1	2	1	847	3
1.16972222150071	0	-0.002	-0.002	-0.003	-0.002	-0.003	-0.001	-0.002	-0.002	-0.003	-0.003	-0.011	-0.00799999999999999	-0.003	-0.003	-0.00299999999999999	tet+amp_combi_plate_1.3	06-11-13	1	2	1	847	3
1.25111111038132	0	-0.002	-0.002	-0.004	-0.001	-0.002	-0.002	-0.003	-0.002	-0.002	-0.002	-0.01	-0.00799999999999999	-0.003	-0.004	-0.00299999999999999	tet+amp_combi_plate_1.3	06-11-13	1	2	1	847	3
1.33555555430939	0.001	-0.002	-0.002	-0.004	-0.002	-0.003	-0.001	-0.001	-0.002	-0.003	-0.002	-0.00899999999999999	-0.00899999999999999	-0.002	-0.004	-0.00299999999999999	tet+amp_combi_plate_1.3	06-11-13	1	2	1	847	3
1.4199999984121	-0.001	-0.002	-0.003	-0.005	-0.002	-0.003	-0.002	-0.003	-0.002	-0.003	-0.003	-0.01	-0.00799999999999999	-0.002	-0.003	-0.00299999999999999	tet+amp_combi_plate_1.3	06-11-13	1	2	1	847	3
1.50055555428844	0.001	-0.001	-0.003	-0.003	-0.002	-0.003	-0.002	-0.002	-0.002	-0.003	-0.002	-0.01	-0.00699999999999999	-0.002	-0.003	-0.00199999999999999	tet+amp_combi_plate_1.3	06-11-13	1	2	1	847	3
1.58499999839114	0	-0.002	-0.003	-0.004	-0.002	-0.003	-0.002	-0.002	-0.002	-0.003	-0.002	-0.01	-0.00699999999999999	-0.002	-0.003	-0.00199999999999999	tet+amp_combi_plate_1.3	06-11-13	1	2	1	847	3
1.66944444231922	0	-0.002	-0.003	-0.005	-0.003	-0.003	-0.003	-0.003	-0.004	-0.005	-0.005	-0.013	-0.011	-0.00499999999999999	-0.00599999999999999	-0.00499999999999999	tet+amp_combi_plate_1.3	06-11-13	1	2	1	847	3
1.75083333119983	0.003	0	0	-0.001	0	0	0.001	0.001	0.001	0	0	-0.00699999999999999	-0.00499999999999999	0.001	-0.001	0.001	tet+amp_combi_plate_1.3	06-11-13	1	2	1	847	3
1.83527777757263	0.004	0.002	0.001	0.001	0.002	0.001	0.002	0.002	0.001	0	0.001	-0.00599999999999999	-0.004	0.001	0	0	tet+amp_combi_plate_1.3	06-11-13	1	2	1	847	3
1.91972222150071	0	-0.002	-0.002	-0.003	-0.001	-0.003	-0.001	-0.003	-0.002	-0.003	-0.002	-0.00899999999999999	-0.00699999999999999	-0.002	-0.003	-0.00299999999999999	tet+amp_combi_plate_1.3	06-11-13	1	2	1	847	3
2.00111111038132	0.001	-0.001	-0.001	-0.002	0	-0.001	-0.001	-0.001	0	-0.001	-0.001	-0.00799999999999999	-0.00699999999999999	-0.001	-0.002	-0.001	tet+amp_combi_plate_1.3	06-11-13	1	2	1	847	3
2.08555555430939	0.002	-0.001	-0.001	-0.003	-0.001	-0.002	-0.001	-0.002	-0.001	-0.002	-0.002	-0.00899999999999999	-0.00799999999999999	-0.003	-0.003	-0.00199999999999999	tet+amp_combi_plate_1.3	06-11-13	1	2	1	847	3
2.1699999984121	0	-0.001	-0.002	-0.003	-0.001	-0.002	-0.001	-0.001	-0.001	-0.003	-0.002	-0.01	-0.00799999999999999	-0.002	-0.003	-0.00199999999999999	tet+amp_combi_plate_1.3	06-11-13	1	2	1	847	3
2.25055555428844	0.002	0	-0.001	-0.003	-0.001	-0.002	-0.001	-0.001	-0.001	-0.003	-0.002	-0.01	-0.00799999999999999	-0.002	-0.003	-0.00299999999999999	tet+amp_combi_plate_1.3	06-11-13	1	2	1	847	3
2.33499999839114	0.001	-0.001	-0.002	-0.004	-0.001	-0.002	-0.002	-0.002	-0.002	-0.002	-0.003	-0.011	-0.00899999999999999	-0.002	-0.00399999999999999	-0.00399999999999999	tet+amp_combi_plate_1.3	06-11-13	1	2	1	847	3
2.41944444231922	0.002	-0.001	-0.002	-0.004	-0.001	-0.002	-0.001	-0.002	-0.001	-0.002	-0.002	-0.00899999999999999	-0.00799999999999999	-0.002	-0.00399999999999999	-0.00199999999999999	tet+amp_combi_plate_1.3	06-11-13	1	2	1	847	3
2.50083333119983	0.002	0.001	-0.002	-0.003	0	-0.001	-0.001	-0.002	-0.001	-0.002	-0.002	-0.01	-0.00799999999999999	-0.003	-0.003	-0.00299999999999999	tet+amp_combi_plate_1.3	06-11-13	1	2	1	847	3
2.58527777757263	0.003	0	-0.002	-0.003	0	0	-0.002	-0.002	-0.001	-0.002	-0.001	-0.00899999999999999	-0.00699999999999999	-0.002	-0.003	-0.00199999999999999	tet+amp_combi_plate_1.3	06-11-13	1	2	1	847	3
2.66972222150071	0.003	0.001	-0.002	-0.003	0	-0.001	-0.002	-0.002	-0.002	-0.002	-0.003	-0.01	-0.00799999999999999	-0.003	-0.003	-0.00299999999999999	tet+amp_combi_plate_1.3	06-11-13	1	2	1	847	3
2.75416666560341	0.004	0.002	-0.002	-0.004	0	0	-0.002	-0.002	0	-0.001	-0.002	-0.01	-0.00699999999999999	-0.002	-0.003	-0.00299999999999999	tet+amp_combi_plate_1.3	06-11-13	1	2	1	847	3
2.83472222165437	0.00499999999999999	0.002	-0.002	-0.003	0.002	0.001	-0.001	-0.002	0	-0.002	-0.002	-0.01	-0.00799999999999999	-0.003	-0.00299999999999999	-0.00299999999999999	tet+amp_combi_plate_1.3	06-11-13	1	2	1	847	3
2.91916666558245	0.00699999999999999	0.004	-0.001	-0.003	0.002	0.001	-0.001	-0.003	0.001	0	-0.002	-0.01	-0.00799999999999999	-0.002	-0.003	-0.00299999999999999	tet+amp_combi_plate_1.3	06-11-13	1	2	1	847	3
3.00361110951053	0.00799999999999999	0.003	-0.002	-0.004	0.003	0.002	-0.001	-0.002	0.002	-0.001	-0.002	-0.00899999999999999	-0.00699999999999999	-0.002	-0.003	-0.00199999999999999	tet+amp_combi_plate_1.3	06-11-13	1	2	1	847	3
3.08499999839114	0.00899999999999999	0.004	-0.002	-0.003	0.00499999999999999	0.003	-0.001	-0.002	0.003	0.001	-0.002	-0.00899999999999999	-0.00699999999999999	-0.002	-0.002	-0.00199999999999999	tet+amp_combi_plate_1.3	06-11-13	1	2	1	847	3
3.16944444231922	0.011	0.005	-0.002	-0.003	0.00499999999999999	0.004	-0.001	-0.002	0.003	0.002	-0.002	-0.01	-0.00799999999999999	-0.003	-0.003	-0.00299999999999999	tet+amp_combi_plate_1.3	06-11-13	1	2	1	847	3
3.25083333119983	0.013	0.00599999999999999	-0.001	-0.003	0.00599999999999999	0.004	-0.001	-0.001	0.00399999999999999	0.002	-0.002	-0.01	-0.00799999999999999	-0.002	-0.003	-0.00299999999999999	tet+amp_combi_plate_1.3	06-11-13	1	2	1	847	3
3.33527777757263	0.016	0.00599999999999999	-0.002	-0.003	0.00799999999999999	0.00499999999999999	-0.001	-0.002	0.00499999999999999	0.003	-0.002	-0.00899999999999999	-0.00699999999999999	-0.003	-0.003	-0.002	tet+amp_combi_plate_1.3	06-11-13	1	2	1	847	3
3.41972222150071	0.02	0.00599999999999999	-0.002	-0.002	0.011	0.00499999999999999	-0.002	-0.002	0.00799999999999999	0.00399999999999999	-0.002	-0.00899999999999999	-0.00699999999999999	-0.002	-0.003	-0.00299999999999999	tet+amp_combi_plate_1.3	06-11-13	1	2	1	847	3
3.50111111038132	0.024	0.00699999999999999	-0.002	-0.003	0.014	0.00599999999999999	-0.002	-0.002	0.00799999999999999	0.00499999999999999	-0.002	-0.00899999999999999	-0.00699999999999999	-0.002	-0.003	-0.00199999999999999	tet+amp_combi_plate_1.3	06-11-13	1	2	1	847	3
3.58555555430939	0.029	0.00599999999999999	-0.001	-0.002	0.017	0.00699999999999999	-0.001	-0.003	0.011	0.00599999999999999	-0.002	-0.00899999999999999	-0.00799999999999999	-0.003	-0.003	-0.00299999999999999	tet+amp_combi_plate_1.3	06-11-13	1	2	1	847	3
3.6699999984121	0.034	0.00699999999999999	-0.002	-0.003	0.02	0.00699999999999999	-0.002	-0.003	0.014	0.00599999999999999	-0.003	-0.01	-0.00899999999999999	-0.004	-0.00399999999999999	-0.00299999999999999	tet+amp_combi_plate_1.3	06-11-13	1	2	1	847	3
3.7511111087515	0.04	0.00799999999999999	-0.002	-0.002	0.025	0.00699999999999999	-0.001	-0.002	0.018	0.00799999999999999	-0.002	-0.01	-0.00699999999999999	-0.002	-0.003	-0.00199999999999999	tet+amp_combi_plate_1.3	06-11-13	1	2	1	847	3
3.83499999839114	0.046	0.00799999999999999	-0.002	-0.002	0.03	0.00899999999999999	-0.001	-0.002	0.022	0.00899999999999999	-0.003	-0.01	-0.00799999999999999	-0.002	-0.003	-0.00299999999999999	tet+amp_combi_plate_1.3	06-11-13	1	2	1	847	3
3.91944444231922	0.054	0.00899999999999999	-0.002	-0.002	0.037	0.00899999999999999	-0.001	-0.001	0.026	0.01	-0.001	-0.00799999999999999	-0.00699999999999999	-0.002	-0.002	-0.00299999999999999	tet+amp_combi_plate_1.3	06-11-13	1	2	1	847	3
4.00083333119983	0.063	0.00899999999999999	-0.002	-0.002	0.043	0.00799999999999999	-0.002	-0.003	0.032	0.011	-0.003	-0.01	-0.00799999999999999	-0.002	-0.003	-0.00299999999999999	tet+amp_combi_plate_1.3	06-11-13	1	2	1	847	3
4.08527777757263	0.074	0.01	-0.002	-0.001	0.051	0.00899999999999999	-0.001	-0.002	0.039	0.012	-0.002	-0.00899999999999999	-0.00699999999999999	-0.002	-0.003	-0.00199999999999999	tet+amp_combi_plate_1.3	06-11-13	1	2	1	847	3
4.16972222150071	0.086	0.011	-0.002	-0.001	0.059	0.01	-0.001	-0.002	0.045	0.013	-0.003	-0.01	-0.00699999999999999	-0.002	-0.00399999999999999	-0.00299999999999999	tet+amp_combi_plate_1.3	06-11-13	1	2	1	847	3
4.25416666560341	0.097	0.011	-0.002	-0.002	0.069	0.01	-0.002	-0.002	0.052	0.012	-0.002	-0.00899999999999999	-0.00699999999999999	-0.003	-0.00299999999999999	-0.00199999999999999	tet+amp_combi_plate_1.3	06-11-13	1	2	1	847	3
4.33388888882473	0.108	0.012	-0.002	-0.002	0.08	0.01	-0.002	-0.002	0.061	0.013	-0.003	-0.01	-0.00699999999999999	-0.002	-0.003	-0.00299999999999999	tet+amp_combi_plate_1.3	06-11-13	1	2	1	847	3
4.41833333275281	0.12	0.012	-0.002	-0.001	0.093	0.011	-0.001	-0.002	0.072	0.015	-0.002	-0.00899999999999999	-0.00699999999999999	-0.002	-0.002	-0.00199999999999999	tet+amp_combi_plate_1.3	06-11-13	1	2	1	847	3
4.50277777685551	0.134	0.013	-0.002	-0.002	0.101	0.012	-0.001	-0.002	0.084	0.015	-0.002	-0.01	-0.00699999999999999	-0.002	-0.003	-0.00299999999999999	tet+amp_combi_plate_1.3	06-11-13	1	2	1	847	3
4.5841666655615	0.146	0.014	-0.002	-0.002	0.115	0.013	-0.001	-0.002	0.096	0.016	-0.003	-0.01	-0.00599999999999999	-0.002	-0.003	-0.00199999999999999	tet+amp_combi_plate_1.3	06-11-13	1	2	1	847	3
4.66861110948958	0.157	0.015	-0.002	-0.001	0.128	0.014	-0.001	-0.003	0.105	0.017	-0.003	-0.01	-0.00699999999999999	-0.002	-0.003	-0.00299999999999999	tet+amp_combi_plate_1.3	06-11-13	1	2	1	847	3
4.75305555359228	0.169	0.016	-0.002	-0.002	0.142	0.014	-0.001	-0.002	0.118	0.018	-0.002	-0.00899999999999999	-0.00699999999999999	-0.002	-0.003	-0.00199999999999999	tet+amp_combi_plate_1.3	06-11-13	1	2	1	847	3
4.83444444229826	0.183	0.017	-0.002	-0.002	0.152	0.015	-0.001	-0.002	0.131	0.018	-0.002	-0.00899999999999999	-0.00699999999999999	-0.003	-0.00299999999999999	-0.00199999999999999	tet+amp_combi_plate_1.3	06-11-13	1	2	1	847	3
4.91888888884569	0.193	0.019	-0.002	-0.002	0.165	0.016	-0.001	-0.002	0.145	0.019	-0.002	-0.00899999999999999	-0.00699999999999999	-0.003	-0.00399999999999999	-0.00299999999999999	tet+amp_combi_plate_1.3	06-11-13	1	2	1	847	3
5.00333333277376	0.2	0.02	-0.003	-0.002	0.178	0.018	-0.001	-0.002	0.158	0.02	-0.002	-0.00899999999999999	-0.00699999999999999	-0.003	-0.00299999999999999	-0.00299999999999999	tet+amp_combi_plate_1.3	06-11-13	1	2	1	847	3
5.08388888882473	0.21	0.021	-0.001	-0.002	0.192	0.019	-0.001	-0.002	0.169	0.022	-0.002	-0.00899999999999999	-0.00699999999999999	-0.003	-0.00299999999999999	-0.00299999999999999	tet+amp_combi_plate_1.3	06-11-13	1	2	1	847	3
5.16833333275281	0.217	0.024	-0.002	-0.002	0.2	0.02	-0.002	-0.002	0.182	0.023	-0.002	-0.00899999999999999	-0.00699999999999999	-0.003	-0.002	-0.00199999999999999	tet+amp_combi_plate_1.3	06-11-13	1	2	1	847	3
5.25277777685551	0.224	0.026	-0.002	-0.002	0.207	0.022	-0.001	-0.002	0.192	0.025	-0.002	-0.00899999999999999	-0.00599999999999999	-0.002	-0.003	-0.002	tet+amp_combi_plate_1.3	06-11-13	1	2	1	847	3
5.3341666655615	0.236	0.027	-0.002	-0.002	0.215	0.023	-0.002	-0.002	0.2	0.027	-0.002	-0.00899999999999999	-0.00599999999999999	-0.002	-0.00399999999999999	-0.00199999999999999	tet+amp_combi_plate_1.3	06-11-13	1	2	1	847	3
5.41861110948958	0.247	0.03	-0.002	-0.002	0.223	0.026	-0.001	-0.002	0.206	0.029	-0.002	-0.00799999999999999	-0.00699999999999999	-0.002	-0.003	-0.00199999999999999	tet+amp_combi_plate_1.3	06-11-13	1	2	1	847	3
5.50305555359228	0.254	0.032	-0.003	-0.003	0.231	0.027	-0.001	-0.002	0.215	0.032	-0.001	-0.00799999999999999	-0.00599999999999999	-0.002	-0.003	-0.00199999999999999	tet+amp_combi_plate_1.3	06-11-13	1	2	1	847	3
5.58444444229826	0.262	0.035	-0.002	-0.002	0.24	0.029	-0.002	-0.002	0.223	0.033	-0.003	-0.00899999999999999	-0.00599999999999999	-0.002	-0.002	-0.00199999999999999	tet+amp_combi_plate_1.3	06-11-13	1	2	1	847	3
5.66888888884569	0.265	0.038	-0.002	-0.003	0.248	0.031	-0.001	-0.002	0.23	0.037	-0.002	-0.00899999999999999	-0.00599999999999999	-0.003	-0.003	-0.00199999999999999	tet+amp_combi_plate_1.3	06-11-13	1	2	1	847	3
5.75333333277376	0.27	0.041	-0.002	-0.003	0.252	0.034	-0.002	-0.002	0.238	0.04	-0.002	-0.00899999999999999	-0.00599999999999999	-0.003	-0.00299999999999999	-0.00299999999999999	tet+amp_combi_plate_1.3	06-11-13	1	2	1	847	3
5.83472222165437	0.277	0.042	-0.003	-0.002	0.256	0.037	-0.001	-0.003	0.247	0.043	-0.002	-0.00799999999999999	-0.00599999999999999	-0.002	-0.00299999999999999	-0.00299999999999999	tet+amp_combi_plate_1.3	06-11-13	1	2	1	847	3
5.91916666558245	0.283	0.047	-0.002	-0.003	0.262	0.04	-0.002	-0.003	0.255	0.048	-0.002	-0.00899999999999999	-0.00599999999999999	-0.002	-0.003	-0.00199999999999999	tet+amp_combi_plate_1.3	06-11-13	1	2	1	847	3
6.00361110951053	0.288	0.051	-0.001	-0.002	0.266	0.045	-0.001	-0.003	0.262	0.052	-0.002	-0.00799999999999999	-0.00599999999999999	-0.002	-0.003	-0.00299999999999999	tet+amp_combi_plate_1.3	06-11-13	1	2	1	847	3
6.08499999839114	0.296	0.055	-0.002	-0.002	0.269	0.047	-0.001	-0.002	0.268	0.057	-0.003	-0.00899999999999999	-0.00699999999999999	-0.002	-0.002	-0.00299999999999999	tet+amp_combi_plate_1.3	06-11-13	1	2	1	847	3
6.16944444231922	0.303	0.061	-0.001	-0.002	0.275	0.052	-0.001	-0.002	0.271	0.063	-0.002	-0.00799999999999999	-0.00599999999999999	-0.003	-0.003	-0.00299999999999999	tet+amp_combi_plate_1.3	06-11-13	1	2	1	847	3
6.25083333119983	0.31	0.064	-0.002	-0.002	0.279	0.057	-0.001	-0.003	0.277	0.069	-0.001	-0.00799999999999999	-0.00599999999999999	-0.002	-0.003	-0.00199999999999999	tet+amp_combi_plate_1.3	06-11-13	1	2	1	847	3
6.33527777757263	0.315	0.069	-0.002	-0.003	0.284	0.06	-0.002	-0.002	0.28	0.075	-0.002	-0.00799999999999999	-0.00599999999999999	-0.002	-0.00299999999999999	-0.00299999999999999	tet+amp_combi_plate_1.3	06-11-13	1	2	1	847	3
6.42027777596377	0.323	0.075	-0.002	-0.003	0.29	0.067	0	-0.002	0.287	0.083	-0.002	-0.00799999999999999	-0.00599999999999999	-0.002	-0.002	-0.00199999999999999	tet+amp_combi_plate_1.3	06-11-13	1	2	1	847	3
6.50166666484438	0.33	0.08	-0.002	-0.001	0.295	0.072	-0.001	-0.002	0.294	0.09	-0.002	-0.00899999999999999	-0.00599999999999999	-0.003	-0.003	-0.00299999999999999	tet+amp_combi_plate_1.3	06-11-13	1	2	1	847	3
6.58611110877246	0.336	0.086	-0.002	-0.002	0.3	0.078	-0.002	-0.002	0.3	0.099	-0.003	-0.00899999999999999	-0.00599999999999999	-0.003	-0.003	-0.00299999999999999	tet+amp_combi_plate_1.3	06-11-13	1	2	1	847	3
6.67055555514526	0.344	0.094	-0.002	-0.002	0.304	0.084	-0.001	-0.003	0.305	0.109	-0.002	-0.00799999999999999	-0.00599999999999999	-0.002	-0.003	-0.00299999999999999	tet+amp_combi_plate_1.3	06-11-13	1	2	1	847	3
6.75055555428844	0.35	0.1	-0.002	-0.003	0.31	0.089	-0.002	-0.003	0.309	0.118	-0.002	-0.00899999999999999	-0.00599999999999999	-0.002	-0.003	-0.00299999999999999	tet+amp_combi_plate_1.3	06-11-13	1	2	1	847	3
6.83499999839114	0.357	0.109	-0.002	-0.003	0.313	0.098	-0.001	-0.003	0.316	0.129	-0.002	-0.00899999999999999	-0.00599999999999999	-0.003	-0.002	-0.00199999999999999	tet+amp_combi_plate_1.3	06-11-13	1	2	1	847	3
6.91944444231922	0.365	0.117	-0.002	-0.003	0.32	0.107	-0.002	-0.003	0.322	0.138	-0.002	-0.00799999999999999	-0.00599999999999999	-0.003	-0.00299999999999999	-0.00299999999999999	tet+amp_combi_plate_1.3	06-11-13	1	2	1	847	3
7.00138888793299	0.373	0.126	-0.002	-0.002	0.326	0.115	-0.002	-0.003	0.329	0.148	-0.002	-0.00799999999999999	-0.00499999999999999	-0.003	-0.00299999999999999	-0.00199999999999999	tet+amp_combi_plate_1.3	06-11-13	1	2	1	847	3
7.08611111040227	0.38	0.137	-0.002	-0.002	0.331	0.126	0	-0.002	0.336	0.161	-0.001	-0.00799999999999999	-0.00499999999999999	-0.002	-0.003	-0.00199999999999999	tet+amp_combi_plate_1.3	06-11-13	1	2	1	847	3
7.16805555357132	0.389	0.149	-0.002	-0.002	0.335	0.134	-0.002	-0.003	0.342	0.169	-0.002	-0.00799999999999999	-0.00499999999999999	-0.002	-0.003	-0.00199999999999999	tet+amp_combi_plate_1.3	06-11-13	1	2	1	847	3
7.25249999994412	0.396	0.156	-0.002	-0.003	0.343	0.147	-0.001	-0.003	0.349	0.177	-0.002	-0.00799999999999999	-0.00499999999999999	-0.003	-0.003	-0.00199999999999999	tet+amp_combi_plate_1.3	06-11-13	1	2	1	847	3
7.33694444404682	0.403	0.165	-0.002	-0.002	0.348	0.155	-0.002	-0.003	0.356	0.185	-0.001	-0.00799999999999999	-0.00499999999999999	-0.002	-0.002	-0.00199999999999999	tet+amp_combi_plate_1.3	06-11-13	1	2	1	847	3
7.41833333275281	0.411	0.171	-0.001	-0.003	0.354	0.162	-0.001	-0.002	0.362	0.191	-0.002	-0.00799999999999999	-0.00499999999999999	-0.002	-0.003	-0.00199999999999999	tet+amp_combi_plate_1.3	06-11-13	1	2	1	847	3
7.50277777685551	0.419	0.181	-0.002	-0.002	0.36	0.171	0	-0.002	0.369	0.2	-0.002	-0.00699999999999999	-0.00499999999999999	-0.001	-0.00299999999999999	-0.00399999999999999	tet+amp_combi_plate_1.3	06-11-13	1	2	1	847	3
7.5841666655615	0.426	0.189	-0.002	-0.001	0.366	0.178	-0.001	-0.003	0.374	0.206	-0.002	-0.00799999999999999	-0.00499999999999999	-0.002	-0.003	-0.00299999999999999	tet+amp_combi_plate_1.3	06-11-13	1	2	1	847	3
7.66861110948958	0.433	0.196	-0.002	-0.003	0.371	0.184	0	-0.002	0.38	0.216	-0.002	-0.00799999999999999	-0.00499999999999999	-0.003	-0.002	-0.00199999999999999	tet+amp_combi_plate_1.3	06-11-13	1	2	1	847	3
7.75305555359228	0.441	0.205	-0.001	-0.002	0.379	0.195	0	-0.002	0.387	0.224	-0.001	-0.00799999999999999	-0.00499999999999999	-0.003	-0.00299999999999999	-0.00199999999999999	tet+amp_combi_plate_1.3	06-11-13	1	2	1	847	3
7.83444444229826	0.449	0.215	-0.002	-0.003	0.385	0.201	-0.002	-0.002	0.395	0.233	-0.002	-0.00799999999999999	-0.00499999999999999	-0.002	-0.00299999999999999	-0.00199999999999999	tet+amp_combi_plate_1.3	06-11-13	1	2	1	847	3
7.91888888884569	0.456	0.222	-0.002	-0.003	0.389	0.209	-0.001	-0.003	0.401	0.242	-0.002	-0.00699999999999999	-0.00399999999999999	-0.002	-0.003	-0.00299999999999999	tet+amp_combi_plate_1.3	06-11-13	1	2	1	847	3
8.00333333277376	0.464	0.231	-0.002	-0.003	0.396	0.218	-0.002	-0.003	0.407	0.251	-0.003	-0.00799999999999999	-0.00499999999999999	-0.003	-0.00299999999999999	-0.00299999999999999	tet+amp_combi_plate_1.3	06-11-13	1	2	1	847	3
8.08388888882473	0.472	0.241	-0.001	-0.001	0.403	0.225	0	-0.002	0.412	0.259	-0.001	-0.00699999999999999	-0.00499999999999999	-0.002	-0.002	-0.00299999999999999	tet+amp_combi_plate_1.3	06-11-13	1	2	1	847	3
8.16833333275281	0.478	0.25	-0.001	-0.001	0.408	0.235	0	-0.002	0.418	0.271	-0.002	-0.00699999999999999	-0.00499999999999999	-0.002	-0.00299999999999999	-0.00199999999999999	tet+amp_combi_plate_1.3	06-11-13	1	2	1	847	3
8.25277777685551	0.485	0.26	-0.001	-0.003	0.415	0.244	-0.001	-0.002	0.425	0.28	-0.003	-0.00699999999999999	-0.00499999999999999	-0.003	-0.003	-0.00299999999999999	tet+amp_combi_plate_1.3	06-11-13	1	2	1	847	3
8.3341666655615	0.492	0.27	-0.002	-0.003	0.421	0.251	-0.001	-0.003	0.432	0.285	-0.002	-0.00699999999999999	-0.00399999999999999	-0.002	-0.003	-0.00199999999999999	tet+amp_combi_plate_1.3	06-11-13	1	2	1	847	3
8.41861110948958	0.499	0.279	-0.002	-0.002	0.426	0.262	-0.002	-0.003	0.438	0.292	-0.002	-0.00699999999999999	-0.00499999999999999	-0.001	-0.002	-0.00199999999999999	tet+amp_combi_plate_1.3	06-11-13	1	2	1	847	3
8.50305555359228	0.506	0.287	-0.002	-0.002	0.432	0.272	-0.002	-0.002	0.444	0.298	-0.002	-0.00599999999999999	-0.00299999999999999	-0.001	-0.002	-0.00199999999999999	tet+amp_combi_plate_1.3	06-11-13	1	2	1	847	3
8.58444444229826	0.515	0.295	-0.002	-0.002	0.438	0.279	-0.001	-0.003	0.452	0.303	-0.002	-0.00699999999999999	-0.00499999999999999	-0.003	-0.00299999999999999	-0.00299999999999999	tet+amp_combi_plate_1.3	06-11-13	1	2	1	847	3
8.66888888884569	0.52	0.3	-0.001	-0.002	0.444	0.286	0	-0.003	0.457	0.313	-0.002	-0.00599999999999999	-0.00399999999999999	-0.002	-0.002	-0.00299999999999999	tet+amp_combi_plate_1.3	06-11-13	1	2	1	847	3
8.75333333277376	0.528	0.308	-0.002	-0.002	0.45	0.293	0	-0.002	0.463	0.322	-0.002	-0.00599999999999999	-0.00299999999999999	-0.002	-0.00299999999999999	-0.00199999999999999	tet+amp_combi_plate_1.3	06-11-13	1	2	1	847	3
8.83472222165437	0.537	0.316	-0.002	-0.002	0.457	0.296	0	-0.002	0.471	0.33	-0.002	-0.00699999999999999	-0.00399999999999999	-0.003	-0.00299999999999999	-0.00199999999999999	tet+amp_combi_plate_1.3	06-11-13	1	2	1	847	3
8.91916666558245	0.543	0.325	-0.002	-0.002	0.462	0.307	-0.001	-0.002	0.475	0.341	-0.001	-0.00599999999999999	-0.00399999999999999	-0.002	-0.002	-0.00199999999999999	tet+amp_combi_plate_1.3	06-11-13	1	2	1	847	3
9.00361110951053	0.55	0.337	-0.002	-0.002	0.468	0.317	-0.001	-0.003	0.482	0.353	-0.003	-0.00699999999999999	-0.00399999999999999	-0.003	-0.00299999999999999	-0.00399999999999999	tet+amp_combi_plate_1.3	06-11-13	1	2	1	847	3
9.08499999839114	0.558	0.346	-0.001	-0.001	0.475	0.325	-0.001	-0.002	0.488	0.36	-0.002	-0.00599999999999999	-0.00399999999999999	-0.002	-0.002	-0.00199999999999999	tet+amp_combi_plate_1.3	06-11-13	1	2	1	847	3
9.16944444231922	0.564	0.356	-0.003	-0.002	0.478	0.336	-0.002	-0.003	0.495	0.368	-0.002	-0.00499999999999999	-0.00299999999999999	-0.002	-0.00299999999999999	-0.00299999999999999	tet+amp_combi_plate_1.3	06-11-13	1	2	1	847	3
9.25138888793299	0.574	0.365	-0.001	-0.001	0.486	0.346	-0.001	-0.002	0.503	0.376	-0.002	-0.00499999999999999	-0.00299999999999999	-0.002	-0.002	-0.00199999999999999	tet+amp_combi_plate_1.3	06-11-13	1	2	1	847	3
9.33611111040227	0.58	0.374	-0.001	-0.001	0.491	0.356	-0.001	-0.003	0.508	0.384	-0.002	-0.00599999999999999	-0.00399999999999999	-0.003	-0.00299999999999999	-0.00299999999999999	tet+amp_combi_plate_1.3	06-11-13	1	2	1	847	3
9.41805555357132	0.59	0.381	-0.001	0	0.497	0.363	-0.001	-0.003	0.516	0.392	-0.002	-0.005	-0.003	-0.002	-0.003	-0.00199999999999999	tet+amp_combi_plate_1.3	06-11-13	1	2	1	847	3
9.50249999994412	0.597	0.392	-0.001	-0.002	0.503	0.372	-0.001	-0.003	0.522	0.4	-0.002	-0.00599999999999999	-0.00299999999999999	-0.002	-0.00299999999999999	-0.00299999999999999	tet+amp_combi_plate_1.3	06-11-13	1	2	1	847	3
9.58694444404682	0.604	0.399	-0.003	-0.002	0.508	0.379	-0.002	-0.003	0.526	0.406	-0.002	-0.00599999999999999	-0.00399999999999999	-0.002	-0.00299999999999999	-0.00299999999999999	tet+amp_combi_plate_1.3	06-11-13	1	2	1	847	3
9.66833333275281	0.613	0.408	-0.001	-0.003	0.516	0.388	-0.002	-0.003	0.534	0.415	-0.003	-0.005	-0.00399999999999999	-0.002	-0.00399999999999999	-0.00199999999999999	tet+amp_combi_plate_1.3	06-11-13	1	2	1	847	3
9.75277777685551	0.619	0.416	-0.001	-0.002	0.521	0.395	-0.001	-0.003	0.539	0.423	-0.002	-0.005	-0.003	-0.002	-0.003	-0.00199999999999999	tet+amp_combi_plate_1.3	06-11-13	1	2	1	847	3
9.8341666655615	0.627	0.424	-0.001	-0.002	0.526	0.402	-0.001	-0.003	0.545	0.43	-0.002	-0.00499999999999999	-0.00399999999999999	-0.003	-0.00299999999999999	-0.00299999999999999	tet+amp_combi_plate_1.3	06-11-13	1	2	1	847	3
9.91861110948958	0.634	0.435	-0.001	-0.002	0.532	0.412	-0.001	-0.002	0.549	0.438	-0.001	-0.005	-0.002	-0.001	-0.002	-0.00199999999999999	tet+amp_combi_plate_1.3	06-11-13	1	2	1	847	3
10.0030555535923	0.643	0.445	-0.002	-0.003	0.539	0.421	-0.002	-0.003	0.559	0.448	-0.002	-0.00499999999999999	-0.00299999999999999	-0.002	-0.00299999999999999	-0.00299999999999999	tet+amp_combi_plate_1.3	06-11-13	1	2	1	847	3
10.0844444422983	0.653	0.45	-0.002	-0.002	0.544	0.427	-0.002	-0.003	0.564	0.453	-0.002	-0.004	-0.002	-0.003	-0.003	-0.00199999999999999	tet+amp_combi_plate_1.3	06-11-13	1	2	1	847	3
10.1688888888457	0.661	0.46	-0.001	-0.002	0.549	0.437	-0.001	-0.003	0.57	0.462	-0.002	-0.00599999999999999	-0.00299999999999999	-0.002	-0.00299999999999999	-0.00199999999999999	tet+amp_combi_plate_1.3	06-11-13	1	2	1	847	3
10.2533333327738	0.668	0.469	-0.001	-0.003	0.555	0.445	-0.002	-0.003	0.576	0.47	-0.001	-0.00599999999999999	-0.002	-0.002	-0.002	-0.00199999999999999	tet+amp_combi_plate_1.3	06-11-13	1	2	1	847	3
10.3338888888247	0.676	0.477	-0.001	-0.003	0.56	0.451	-0.002	-0.003	0.583	0.478	-0.001	-0.005	-0.003	-0.003	-0.003	-0.00199999999999999	tet+amp_combi_plate_1.3	06-11-13	1	2	1	847	3
10.4183333327528	0.683	0.487	-0.001	-0.002	0.565	0.461	0	-0.003	0.589	0.487	-0.002	-0.00599999999999999	-0.00299999999999999	-0.002	-0.00299999999999999	-0.00199999999999999	tet+amp_combi_plate_1.3	06-11-13	1	2	1	847	3
10.5027777768555	0.692	0.495	-0.001	-0.002	0.573	0.47	-0.001	-0.002	0.597	0.494	-0.002	-0.00600000000000001	-0.002	-0.002	-0.002	-0.00199999999999999	tet+amp_combi_plate_1.3	06-11-13	1	2	1	847	3
10.5841666655615	0.701	0.502	-0.001	-0.002	0.578	0.476	-0.001	-0.003	0.605	0.501	-0.001	-0.005	-0.003	-0.002	-0.002	-0.00199999999999999	tet+amp_combi_plate_1.3	06-11-13	1	2	1	847	3
10.6686111094896	0.706	0.513	-0.001	-0.002	0.584	0.486	-0.001	-0.003	0.609	0.511	-0.002	-0.00599999999999999	-0.002	-0.002	-0.00299999999999999	-0.001	tet+amp_combi_plate_1.3	06-11-13	1	2	1	847	3
10.7530555535923	0.713	0.522	-0.001	-0.002	0.589	0.494	-0.001	-0.004	0.615	0.518	-0.002	-0.00599999999999999	-0.002	-0.002	-0.00299999999999999	-0.00299999999999999	tet+amp_combi_plate_1.3	06-11-13	1	2	1	847	3
10.8344444422983	0.722	0.53	-0.001	-0.002	0.595	0.502	-0.001	-0.003	0.622	0.526	-0.002	-0.005	-0.003	-0.003	-0.00399999999999999	-0.00299999999999999	tet+amp_combi_plate_1.3	06-11-13	1	2	1	847	3
10.9188888888457	0.728	0.541	0	-0.001	0.597	0.511	0	-0.003	0.626	0.533	-0.001	-0.005	-0.002	-0.002	-0.003	-0.00199999999999999	tet+amp_combi_plate_1.3	06-11-13	1	2	1	847	3
11.0033333327738	0.733	0.547	-0.001	-0.002	0.605	0.517	-0.002	-0.003	0.635	0.541	-0.002	-0.00599999999999999	-0.002	-0.002	-0.00299999999999999	-0.00299999999999999	tet+amp_combi_plate_1.3	06-11-13	1	2	1	847	3
11.0838888888247	0.743	0.555	-0.001	-0.002	0.612	0.526	-0.002	-0.003	0.641	0.549	-0.001	-0.005	-0.002	-0.001	-0.003	-0.00199999999999999	tet+amp_combi_plate_1.3	06-11-13	1	2	1	847	3
11.1683333327528	0.746	0.564	-0.002	-0.002	0.613	0.534	0	-0.003	0.642	0.555	-0.001	-0.00599999999999999	-0.003	-0.003	-0.002	-0.00299999999999999	tet+amp_combi_plate_1.3	06-11-13	1	2	1	847	3
11.2527777768555	0.751	0.573	0	-0.001	0.618	0.542	-0.001	-0.003	0.65	0.564	-0.002	-0.005	-0.001	-0.002	-0.003	-0.00199999999999999	tet+amp_combi_plate_1.3	06-11-13	1	2	1	847	3
11.3341666655615	0.761	0.58	-0.001	-0.002	0.627	0.549	-0.001	-0.003	0.66	0.571	-0.002	-0.00599999999999999	-0.001	-0.002	-0.00299999999999999	-0.00199999999999999	tet+amp_combi_plate_1.3	06-11-13	1	2	1	847	3
11.4186111094896	0.768	0.591	-0.002	-0.003	0.632	0.559	-0.001	-0.003	0.665	0.58	-0.001	-0.00599999999999999	-0.002	-0.003	-0.00299999999999999	-0.00299999999999999	tet+amp_combi_plate_1.3	06-11-13	1	2	1	847	3
11.5030555535923	0.774	0.6	0	-0.002	0.637	0.566	-0.001	-0.003	0.672	0.588	-0.002	-0.005	-0.002	-0.002	-0.002	-0.00199999999999999	tet+amp_combi_plate_1.3	06-11-13	1	2	1	847	3
11.5844444422983	0.783	0.608	-0.002	-0.002	0.645	0.575	-0.001	-0.003	0.68	0.597	-0.001	-0.005	-0.002	-0.001	-0.002	-0.00199999999999999	tet+amp_combi_plate_1.3	06-11-13	1	2	1	847	3
11.6688888888457	0.785	0.617	-0.001	-0.001	0.646	0.582	0	-0.004	0.681	0.602	-0.002	-0.00599999999999999	-0.002	-0.002	-0.00299999999999999	-0.00299999999999999	tet+amp_combi_plate_1.3	06-11-13	1	2	1	847	3
11.7533333327738	0.793	0.625	-0.002	-0.002	0.654	0.591	-0.002	-0.003	0.692	0.614	-0.002	-0.00599999999999999	-0.002	-0.002	-0.00299999999999999	-0.00299999999999999	tet+amp_combi_plate_1.3	06-11-13	1	2	1	847	3
11.8338888888247	0.801	0.633	-0.001	-0.001	0.66	0.598	-0.002	-0.003	0.699	0.62	-0.002	-0.00599999999999999	-0.003	-0.002	-0.00299999999999999	-0.00299999999999999	tet+amp_combi_plate_1.3	06-11-13	1	2	1	847	3
11.9183333327528	0.806	0.642	-0.001	-0.001	0.664	0.605	-0.002	-0.004	0.704	0.627	-0.002	-0.00599999999999999	-0.003	-0.002	-0.00299999999999999	-0.00299999999999999	tet+amp_combi_plate_1.3	06-11-13	1	2	1	847	3
12.0027777768555	0.813	0.652	-0.001	-0.001	0.671	0.616	-0.001	-0.003	0.713	0.637	-0.002	-0.00599999999999999	-0.002	-0.002	-0.00299999999999999	-0.00299999999999999	tet+amp_combi_plate_1.3	06-11-13	1	2	1	847	3
12.0841666655615	0.819	0.66	-0.001	-0.002	0.678	0.624	0	-0.003	0.721	0.643	-0.002	-0.00599999999999999	-0.002	-0.002	-0.00299999999999999	-0.00199999999999999	tet+amp_combi_plate_1.3	06-11-13	1	2	1	847	3
12.1686111094896	0.824	0.669	-0.001	-0.001	0.681	0.631	-0.001	-0.003	0.726	0.651	-0.002	-0.005	-0.002	-0.002	-0.002	-0.00199999999999999	tet+amp_combi_plate_1.3	06-11-13	1	2	1	847	3
12.2530555535923	0.83	0.677	-0.002	-0.002	0.687	0.639	-0.001	-0.003	0.732	0.66	-0.001	-0.005	-0.001	-0.002	-0.002	-0.00299999999999999	tet+amp_combi_plate_1.3	06-11-13	1	2	1	847	3
12.3344444422983	0.837	0.686	-0.001	-0.002	0.692	0.646	-0.001	-0.003	0.741	0.666	-0.002	-0.00599999999999999	-0.002	-0.002	-0.00299999999999999	-0.00299999999999999	tet+amp_combi_plate_1.3	06-11-13	1	2	1	847	3
12.4188888888457	0.843	0.695	-0.001	-0.001	0.698	0.655	-0.001	-0.003	0.746	0.675	-0.002	-0.00599999999999999	-0.002	-0.001	-0.002	-0.00199999999999999	tet+amp_combi_plate_1.3	06-11-13	1	2	1	847	3
12.5033333327738	0.847	0.705	-0.001	-0.001	0.701	0.662	0	-0.004	0.751	0.681	-0.002	-0.00599999999999999	-0.002	-0.002	-0.00299999999999999	-0.00199999999999999	tet+amp_combi_plate_1.3	06-11-13	1	2	1	847	3
12.5838888888247	0.852	0.716	0	-0.001	0.707	0.67	0	-0.003	0.756	0.685	-0.002	-0.00599999999999999	-0.002	-0.002	-0.00299999999999999	-0.00299999999999999	tet+amp_combi_plate_1.3	06-11-13	1	2	1	847	3
12.6683333327528	0.859	0.726	-0.001	-0.001	0.713	0.678	-0.002	-0.004	0.763	0.695	-0.003	-0.00599999999999999	-0.003	-0.002	-0.00299999999999999	-0.00299999999999999	tet+amp_combi_plate_1.3	06-11-13	1	2	1	847	3
12.7527777768555	0.864	0.736	-0.001	-0.001	0.719	0.686	-0.001	-0.002	0.773	0.706	-0.002	-0.00599999999999999	-0.002	-0.002	-0.00299999999999999	-0.000999999999999987	tet+amp_combi_plate_1.3	06-11-13	1	2	1	847	3
12.8341666655615	0.873	0.743	0	-0.001	0.726	0.695	-0.002	-0.003	0.781	0.714	-0.002	-0.00599999999999999	-0.002	-0.002	-0.00299999999999999	-0.00299999999999999	tet+amp_combi_plate_1.3	06-11-13	1	2	1	847	3
12.9186111094896	0.873	0.752	0	0	0.729	0.702	-0.001	-0.003	0.786	0.72	-0.001	-0.005	-0.002	-0.001	-0.002	-0.00199999999999999	tet+amp_combi_plate_1.3	06-11-13	1	2	1	847	3
13.0030555535923	0.881	0.762	0	-0.001	0.733	0.71	0	-0.003	0.789	0.726	-0.002	-0.00599999999999999	-0.001	-0.002	-0.00299999999999999	-0.00199999999999999	tet+amp_combi_plate_1.3	06-11-13	1	2	1	847	3
13.0844444422983	0.889	0.767	-0.001	-0.001	0.742	0.717	-0.002	-0.003	0.803	0.739	-0.002	-0.00599999999999999	-0.002	-0.002	-0.00299999999999999	-0.00299999999999999	tet+amp_combi_plate_1.3	06-11-13	1	2	1	847	3
13.1688888888457	0.892	0.775	-0.001	-0.001	0.745	0.726	-0.002	-0.004	0.808	0.748	-0.002	-0.00599999999999999	-0.002	-0.002	-0.00299999999999999	-0.00299999999999999	tet+amp_combi_plate_1.3	06-11-13	1	2	1	847	3
13.2533333327738	0.897	0.783	-0.001	-0.002	0.752	0.733	-0.002	-0.004	0.815	0.755	-0.002	-0.00599999999999999	-0.002	-0.002	-0.00299999999999999	-0.00299999999999999	tet+amp_combi_plate_1.3	06-11-13	1	2	1	847	3
13.3338888888247	0.904	0.788	-0.001	-0.002	0.758	0.74	-0.001	-0.003	0.823	0.764	-0.001	-0.005	-0.002	-0.002	-0.00299999999999999	-0.00199999999999999	tet+amp_combi_plate_1.3	06-11-13	1	2	1	847	3
13.4183333327528	0.909	0.797	-0.001	-0.002	0.763	0.751	0	-0.003	0.826	0.773	-0.002	-0.00599999999999999	-0.001	-0.002	-0.00299999999999999	-0.00299999999999999	tet+amp_combi_plate_1.3	06-11-13	1	2	1	847	3
13.5027777768555	0.914	0.802	-0.001	-0.002	0.769	0.76	-0.001	-0.003	0.832	0.782	-0.001	-0.005	-0.001	-0.001	-0.002	-0.00199999999999999	tet+amp_combi_plate_1.3	06-11-13	1	2	1	847	3
13.5841666655615	0.922	0.807	-0.001	-0.001	0.777	0.768	-0.002	-0.003	0.84	0.788	-0.002	-0.00599999999999999	-0.002	-0.00199999999999999	-0.00199999999999999	-0.00199999999999999	tet+amp_combi_plate_1.3	06-11-13	1	2	1	847	3
13.6686111094896	0.925	0.814	-0.001	-0.002	0.78	0.777	-0.001	-0.002	0.844	0.797	-0.001	-0.005	-0.002	-0.002	-0.00299999999999999	-0.00299999999999999	tet+amp_combi_plate_1.3	06-11-13	1	2	1	847	3
13.7530555535923	0.928	0.82	-0.001	-0.002	0.785	0.784	-0.001	-0.003	0.849	0.801	-0.002	-0.00499999999999999	-0.002	-0.001	-0.00199999999999999	-0.00199999999999999	tet+amp_combi_plate_1.3	06-11-13	1	2	1	847	3
13.8344444422983	0.936	0.826	0	-0.002	0.791	0.792	-0.001	-0.002	0.857	0.808	-0.001	-0.005	-0.002	-0.002	-0.002	-0.00199999999999999	tet+amp_combi_plate_1.3	06-11-13	1	2	1	847	3
13.9188888888457	0.938	0.832	-0.001	-0.002	0.797	0.799	-0.001	-0.002	0.863	0.814	-0.002	-0.00599999999999999	-0.001	-0.001	-0.00199999999999999	-0.00199999999999999	tet+amp_combi_plate_1.3	06-11-13	1	2	1	847	3
14.0033333327738	0.945	0.837	0	-0.002	0.803	0.807	-0.001	-0.003	0.866	0.82	-0.001	-0.005	-0.001	-0.002	-0.002	-0.00199999999999999	tet+amp_combi_plate_1.3	06-11-13	1	2	1	847	3
14.0847222216544	0.953	0.841	-0.001	-0.001	0.81	0.814	-0.001	-0.003	0.875	0.828	-0.002	-0.00499999999999999	-0.002	-0.001	-0.00299999999999999	-0.00199999999999999	tet+amp_combi_plate_1.3	06-11-13	1	2	1	847	3
14.1691666655825	0.954	0.848	-0.001	-0.002	0.813	0.819	0	-0.003	0.878	0.833	-0.002	-0.00599999999999999	-0.002	-0.002	-0.00299999999999999	-0.00299999999999999	tet+amp_combi_plate_1.3	06-11-13	1	2	1	847	3
14.2511111087515	0.961	0.852	-0.001	-0.002	0.82	0.826	-0.001	-0.003	0.885	0.841	-0.002	-0.00599999999999999	-0.002	-0.001	-0.00199999999999999	-0.00299999999999999	tet+amp_combi_plate_1.3	06-11-13	1	2	1	847	3
14.3358333312208	0.966	0.859	0	-0.002	0.829	0.833	-0.001	-0.002	0.891	0.847	-0.002	-0.00599999999999999	-0.002	-0.002	-0.00299999999999999	-0.00199999999999999	tet+amp_combi_plate_1.3	06-11-13	1	2	1	847	3
14.4177777768346	0.971	0.862	-0.002	-0.003	0.833	0.838	-0.001	-0.003	0.897	0.852	-0.002	-0.00599999999999999	-0.00199999999999999	-0.00199999999999999	-0.00199999999999999	-0.00199999999999999	tet+amp_combi_plate_1.3	06-11-13	1	2	1	847	3
14.5022222207626	0.975	0.868	0	-0.002	0.838	0.845	-0.001	-0.003	0.902	0.858	-0.001	-0.005	-0.001	-0.001	-0.002	-0.00299999999999999	tet+amp_combi_plate_1.3	06-11-13	1	2	1	847	3
14.5866666646907	0.979	0.871	0	-0.003	0.841	0.848	-0.001	-0.003	0.905	0.862	-0.002	-0.00599999999999999	-0.002	-0.002	-0.00299999999999999	-0.00299999999999999	tet+amp_combi_plate_1.3	06-11-13	1	2	1	847	3
14.6680555535713	0.984	0.876	-0.001	-0.003	0.85	0.855	-0.001	-0.003	0.909	0.867	-0.002	-0.00599999999999999	-0.00299999999999999	-0.002	-0.00199999999999999	-0.00299999999999999	tet+amp_combi_plate_1.3	06-11-13	1	2	1	847	3
14.7524999999441	0.989	0.882	0	-0.001	0.853	0.859	0	-0.002	0.91	0.87	-0.002	-0.00599999999999999	-0.002	-0.002	-0.00199999999999999	-0.00299999999999999	tet+amp_combi_plate_1.3	06-11-13	1	2	1	847	3
14.8369444440468	0.992	0.887	-0.001	-0.002	0.861	0.868	0	-0.002	0.921	0.878	-0.002	-0.00599999999999999	-0.00299999999999999	-0.002	-0.00299999999999999	-0.00299999999999999	tet+amp_combi_plate_1.3	06-11-13	1	2	1	847	3
14.9183333327528	0.997	0.888	-0.002	-0.003	0.866	0.872	-0.001	-0.003	0.925	0.88	-0.002	-0.00599999999999999	-0.00299999999999999	-0.00199999999999999	-0.00299999999999999	-0.00299999999999999	tet+amp_combi_plate_1.3	06-11-13	1	2	1	847	3
15.0027777768555	1	0.895	-0.001	-0.002	0.873	0.876	-0.001	-0.003	0.932	0.888	-0.001	-0.00599999999999999	-0.002	-0.002	-0.002	-0.00199999999999999	tet+amp_combi_plate_1.3	06-11-13	1	2	1	847	3
15.0841666655615	1.005	0.897	-0.001	-0.002	0.874	0.879	0	-0.003	0.934	0.889	-0.002	-0.00699999999999999	-0.00199999999999999	-0.00199999999999999	-0.00199999999999999	-0.00299999999999999	tet+amp_combi_plate_1.3	06-11-13	1	2	1	847	3
15.1686111094896	1.008	0.904	-0.001	-0.003	0.881	0.884	-0.001	-0.003	0.942	0.897	-0.002	-0.00599999999999999	-0.002	-0.00299999999999999	-0.00299999999999999	-0.00299999999999999	tet+amp_combi_plate_1.3	06-11-13	1	2	1	847	3
15.2530555535923	1.012	0.907	-0.001	-0.002	0.883	0.889	0	-0.002	0.946	0.901	-0.001	-0.00599999999999999	-0.002	-0.002	-0.00299999999999999	-0.00299999999999999	tet+amp_combi_plate_1.3	06-11-13	1	2	1	847	3
15.3344444422983	1.017	0.911	-0.001	-0.002	0.892	0.895	-0.001	-0.003	0.952	0.904	-0.002	-0.00599999999999999	-0.002	-0.002	-0.00299999999999999	-0.00299999999999999	tet+amp_combi_plate_1.3	06-11-13	1	2	1	847	3
15.4188888888457	1.019	0.915	-0.001	-0.002	0.893	0.897	0	-0.004	0.951	0.907	-0.002	-0.00599999999999999	-0.00299999999999999	-0.00299999999999999	-0.00299999999999999	-0.00299999999999999	tet+amp_combi_plate_1.3	06-11-13	1	2	1	847	3
15.5033333327738	1.024	0.922	-0.001	-0.002	0.901	0.903	0	-0.003	0.959	0.914	-0.002	-0.00599999999999999	-0.002	-0.001	-0.00199999999999999	-0.00199999999999999	tet+amp_combi_plate_1.3	06-11-13	1	2	1	847	3
15.5847222216544	1.028	0.925	-0.001	-0.002	0.908	0.909	-0.001	-0.003	0.964	0.92	-0.001	-0.00599999999999999	-0.002	-0.001	-0.00199999999999999	-0.00199999999999999	tet+amp_combi_plate_1.3	06-11-13	1	2	1	847	3
15.6691666655825	1.03	0.929	-0.001	-0.002	0.912	0.913	-0.001	-0.003	0.966	0.923	-0.001	-0.00599999999999999	-0.002	-0.002	-0.00299999999999999	-0.00199999999999999	tet+amp_combi_plate_1.3	06-11-13	1	2	1	847	3
15.7536111095105	1.032	0.931	-0.002	-0.00399999999999999	0.916	0.917	-0.001	-0.004	0.971	0.927	-0.002	-0.00599999999999999	-0.00199999999999999	-0.00199999999999999	-0.00199999999999999	-0.003	tet+amp_combi_plate_1.3	06-11-13	1	2	1	847	3
15.8341666655615	1.037	0.936	-0.001	-0.003	0.921	0.919	-0.001	-0.003	0.975	0.93	-0.002	-0.00499999999999999	-0.001	-0.00199999999999999	-0.00199999999999999	-0.00199999999999999	tet+amp_combi_plate_1.3	06-11-13	1	2	1	847	3
15.9186111094896	1.04	0.943	-0.001	-0.003	0.925	0.925	-0.001	-0.003	0.976	0.935	-0.002	-0.00599999999999999	-0.002	-0.002	-0.00299999999999999	-0.00299999999999999	tet+amp_combi_plate_1.3	06-11-13	1	2	1	847	3
16.0030555535923	1.044	0.947	-0.001	-0.003	0.932	0.931	-0.001	-0.003	0.981	0.939	-0.002	-0.00699999999999999	-0.00199999999999999	-0.00199999999999999	-0.00299999999999999	-0.00299999999999999	tet+amp_combi_plate_1.3	06-11-13	1	2	1	847	3
16.0844444422983	1.049	0.948	-0.001	-0.002	0.938	0.933	0	-0.003	0.985	0.942	-0.002	-0.00599999999999999	-0.00299999999999999	-0.00299999999999999	-0.00299999999999999	-0.00199999999999999	tet+amp_combi_plate_1.3	06-11-13	1	2	1	847	3
16.1688888888457	1.05	0.954	-0.001	-0.002	0.943	0.936	-0.001	-0.003	0.987	0.945	-0.002	-0.00599999999999999	-0.002	-0.001	-0.00199999999999999	-0.00199999999999999	tet+amp_combi_plate_1.3	06-11-13	1	2	1	847	3
16.2533333327738	1.053	0.957	-0.001	-0.002	0.945	0.938	0	-0.003	0.988	0.945	-0.003	-0.00699999999999999	-0.002	-0.00299999999999999	-0.00299999999999999	-0.00299999999999999	tet+amp_combi_plate_1.3	06-11-13	1	2	1	847	3
16.3347222216544	1.059	0.961	-0.001	-0.002	0.952	0.944	-0.001	-0.003	0.995	0.952	-0.002	-0.00599999999999999	-0.002	-0.002	-0.00199999999999999	-0.00199999999999999	tet+amp_combi_plate_1.3	06-11-13	1	2	1	847	3
16.4191666655825	1.06	0.966	-0.001	-0.002	0.961	0.95	-0.001	-0.002	0.999	0.96	-0.002	-0.00499999999999999	-0.00299999999999999	-0.00199999999999999	-0.00299999999999999	-0.00299999999999999	tet+amp_combi_plate_1.3	06-11-13	1	2	1	847	3
16.5036111095105	1.064	0.971	-0.001	-0.002	0.962	0.952	0	-0.004	1.002	0.961	-0.002	-0.00599999999999999	-0.00299999999999999	-0.001	-0.00199999999999999	-0.00199999999999999	tet+amp_combi_plate_1.3	06-11-13	1	2	1	847	3
16.5849999983911	1.067	0.972	-0.001	-0.002	0.965	0.95	0	-0.003	1.002	0.961	-0.002	-0.00599999999999999	-0.00299999999999999	-0.00299999999999999	-0.00299999999999999	-0.00299999999999999	tet+amp_combi_plate_1.3	06-11-13	1	2	1	847	3
16.6694444423192	1.069	0.978	-0.001	-0.003	0.973	0.959	-0.001	-0.004	1.009	0.968	-0.002	-0.00599999999999999	-0.00299999999999999	-0.00199999999999999	-0.00299999999999999	-0.00299999999999999	tet+amp_combi_plate_1.3	06-11-13	1	2	1	847	3
16.7508333311998	1.074	0.98	-0.001	-0.002	0.979	0.963	0	-0.004	1.014	0.972	-0.001	-0.00499999999999999	-0.002	-0.001	-0.00199999999999999	-0.00199999999999999	tet+amp_combi_plate_1.3	06-11-13	1	2	1	847	3
16.8352777775726	1.074	0.984	0	-0.002	0.981	0.966	0	-0.003	1.015	0.975	-0.002	-0.00599999999999999	-0.00299999999999999	-0.001	-0.00199999999999999	-0.00299999999999999	tet+amp_combi_plate_1.3	06-11-13	1	2	1	847	3
16.9197222215007	1.077	0.988	-0.001	-0.001	0.987	0.969	-0.001	-0.004	1.018	0.978	-0.002	-0.00599999999999999	-0.00299999999999999	-0.00199999999999999	-0.00199999999999999	-0.00199999999999999	tet+amp_combi_plate_1.3	06-11-13	1	2	1	847	3
17.0041666656034	1.081	0.993	-0.001	-0.002	0.993	0.974	0	-0.003	1.022	0.982	-0.001	-0.00599999999999999	-0.002	-0.001	-0.00299999999999999	-0.00199999999999999	tet+amp_combi_plate_1.3	06-11-13	1	2	1	847	3
17.0838888888247	1.086	0.997	0	-0.002	1	0.979	-0.001	-0.002	1.029	0.988	-0.001	-0.005	-0.002	-0.001	-0.002	-0.000999999999999987	tet+amp_combi_plate_1.3	06-11-13	1	2	1	847	3
17.1683333327528	1.086	1.001	-0.001	-0.002	1.002	0.982	-0.001	-0.003	1.029	0.99	-0.001	-0.00499999999999999	-0.002	-0.00199999999999999	-0.00199999999999999	-0.00199999999999999	tet+amp_combi_plate_1.3	06-11-13	1	2	1	847	3
17.2527777768555	1.09	1.005	-0.001	-0.002	1.006	0.984	-0.001	-0.003	1.033	0.994	-0.001	-0.00599999999999999	-0.00299999999999999	-0.001	-0.00199999999999999	-0.00299999999999999	tet+amp_combi_plate_1.3	06-11-13	1	2	1	847	3
17.3341666655615	1.095	1.007	0	-0.002	1.012	0.988	0	-0.003	1.038	0.998	-0.001	-0.005	-0.002	-0.002	-0.002	-0.00299999999999999	tet+amp_combi_plate_1.3	06-11-13	1	2	1	847	3
17.4186111094896	1.096	1.012	0	-0.003	1.016	0.992	-0.001	-0.003	1.038	1.001	-0.002	-0.00599999999999999	-0.002	-0.001	-0.00199999999999999	-0.00199999999999999	tet+amp_combi_plate_1.3	06-11-13	1	2	1	847	3
17.5030555535923	1.099	1.015	0	-0.001	1.022	0.994	0	-0.003	1.041	1.004	-0.002	-0.00499999999999999	-0.002	-0.001	-0.00199999999999999	-0.00199999999999999	tet+amp_combi_plate_1.3	06-11-13	1	2	1	847	3
17.5844444422983	1.104	1.018	-0.001	-0.002	1.031	0.999	0	-0.003	1.046	1.007	-0.001	-0.00599999999999999	-0.002	-0.001	-0.00199999999999999	-0.00199999999999999	tet+amp_combi_plate_1.3	06-11-13	1	2	1	847	3
17.6688888888457	1.104	1.02	-0.001	-0.003	1.037	1.001	-0.001	-0.004	1.047	1.009	-0.002	-0.00599999999999999	-0.00299999999999999	-0.001	-0.00199999999999999	-0.00199999999999999	tet+amp_combi_plate_1.3	06-11-13	1	2	1	847	3
17.7533333327738	1.105	1.024	-0.001	-0.002	1.039	1.002	0	-0.004	1.045	1.008	-0.002	-0.00599999999999999	-0.002	-0.001	-0.00199999999999999	-0.00199999999999999	tet+amp_combi_plate_1.3	06-11-13	1	2	1	847	3
17.8347222216544	1.11	1.027	-0.001	-0.003	1.045	1.007	-0.001	-0.003	1.052	1.016	-0.002	-0.00699999999999999	-0.00299999999999999	-0.00299999999999999	-0.00399999999999999	-0.00299999999999999	tet+amp_combi_plate_1.3	06-11-13	1	2	1	847	3
17.9191666655825	1.111	1.032	-0.001	-0.002	1.049	1.012	-0.001	-0.003	1.056	1.019	-0.002	-0.00499999999999999	-0.00299999999999999	-0.001	-0.00199999999999999	-0.00199999999999999	tet+amp_combi_plate_1.3	06-11-13	1	2	1	847	3
18.0036111095105	1.115	1.035	0	-0.003	1.05	1.014	-0.001	-0.003	1.059	1.022	-0.001	-0.00599999999999999	-0.002	-0.002	-0.00299999999999999	-0.00199999999999999	tet+amp_combi_plate_1.3	06-11-13	1	2	1	847	3
18.0849999983911	1.118	1.037	-0.001	-0.002	1.053	1.015	0	-0.003	1.06	1.02	-0.002	-0.00599999999999999	-0.00299999999999999	-0.00199999999999999	-0.00199999999999999	-0.00299999999999999	tet+amp_combi_plate_1.3	06-11-13	1	2	1	847	3
18.1694444423192	1.119	1.042	0	-0.002	1.057	1.021	-0.001	-0.003	1.064	1.029	-0.001	-0.00599999999999999	-0.002	-0.002	-0.00299999999999999	-0.00199999999999999	tet+amp_combi_plate_1.3	06-11-13	1	2	1	847	3
18.2508333311998	1.123	1.042	0	-0.003	1.061	1.024	0	-0.003	1.067	1.032	-0.001	-0.00599999999999999	-0.002	-0.002	-0.002	-0.00299999999999999	tet+amp_combi_plate_1.3	06-11-13	1	2	1	847	3
18.3352777775726	1.125	1.048	0	-0.002	1.064	1.029	0	-0.003	1.069	1.035	-0.001	-0.00599999999999999	-0.002	-0.002	-0.00299999999999999	-0.00199999999999999	tet+amp_combi_plate_1.3	06-11-13	1	2	1	847	3
18.4197222215007	1.127	1.051	-0.001	-0.003	1.066	1.03	-0.001	-0.004	1.072	1.038	-0.002	-0.00599999999999999	-0.00299999999999999	-0.002	-0.00399999999999999	-0.00399999999999999	tet+amp_combi_plate_1.3	06-11-13	1	2	1	847	3
18.5041666656034	1.129	1.053	-0.001	-0.002	1.069	1.033	0	-0.003	1.076	1.04	-0.002	-0.00699999999999999	-0.00299999999999999	-0.00199999999999999	-0.00299999999999999	-0.00299999999999999	tet+amp_combi_plate_1.3	06-11-13	1	2	1	847	3
18.5838888888247	1.133	1.055	-0.001	-0.003	1.073	1.037	0	-0.003	1.079	1.043	-0.002	-0.00599999999999999	-0.002	-0.001	-0.00199999999999999	-0.00199999999999999	tet+amp_combi_plate_1.3	06-11-13	1	2	1	847	3
18.6683333327528	1.135	1.06	-0.001	-0.002	1.075	1.041	-0.001	-0.003	1.081	1.048	-0.001	-0.00499999999999999	-0.002	-0.001	-0.00199999999999999	-0.00199999999999999	tet+amp_combi_plate_1.3	06-11-13	1	2	1	847	3
18.7527777768555	1.136	1.065	0.001	-0.002	1.08	1.044	0	-0.002	1.083	1.049	-0.002	-0.00599999999999999	-0.00299999999999999	-0.00199999999999999	-0.00299999999999999	-0.00199999999999999	tet+amp_combi_plate_1.3	06-11-13	1	2	1	847	3
18.8341666655615	1.14	1.066	-0.001	-0.002	1.081	1.045	0	-0.002	1.086	1.053	-0.002	-0.00599999999999999	-0.002	-0.00199999999999999	-0.00299999999999999	-0.00199999999999999	tet+amp_combi_plate_1.3	06-11-13	1	2	1	847	3
18.9186111094896	1.142	1.07	-0.001	-0.002	1.083	1.05	-0.001	-0.003	1.089	1.057	-0.002	-0.00599999999999999	-0.002	-0.002	-0.00299999999999999	-0.00199999999999999	tet+amp_combi_plate_1.3	06-11-13	1	2	1	847	3
19.0030555535923	1.144	1.073	-0.001	-0.002	1.085	1.052	-0.001	-0.003	1.089	1.057	-0.002	-0.00599999999999999	-0.002	-0.002	-0.00299999999999999	-0.00299999999999999	tet+amp_combi_plate_1.3	06-11-13	1	2	1	847	3
19.0844444422983	1.147	1.073	-0.001	-0.003	1.09	1.054	-0.002	-0.004	1.094	1.062	-0.002	-0.00699999999999999	-0.00299999999999999	-0.00199999999999999	-0.00299999999999999	-0.00299999999999999	tet+amp_combi_plate_1.3	06-11-13	1	2	1	847	3
19.1688888888457	1.15	1.08	0	-0.002	1.092	1.057	-0.001	-0.003	1.094	1.064	-0.001	-0.00599999999999999	-0.002	-0.001	-0.00299999999999999	-0.00299999999999999	tet+amp_combi_plate_1.3	06-11-13	1	2	1	847	3
19.2533333327738	1.151	1.083	-0.001	-0.002	1.094	1.062	0	-0.004	1.098	1.066	-0.001	-0.00499999999999999	-0.00299999999999999	-0.00199999999999999	-0.00299999999999999	-0.00299999999999999	tet+amp_combi_plate_1.3	06-11-13	1	2	1	847	3
19.3347222216544	1.154	1.084	-0.001	-0.003	1.098	1.064	0	-0.002	1.101	1.068	-0.002	-0.00599999999999999	-0.001	-0.001	-0.00199999999999999	-0.00199999999999999	tet+amp_combi_plate_1.3	06-11-13	1	2	1	847	3
19.4191666655825	1.155	1.089	-0.001	-0.002	1.098	1.065	0	-0.003	1.1	1.068	-0.001	-0.00599999999999999	-0.002	-0.001	-0.00199999999999999	-0.00199999999999999	tet+amp_combi_plate_1.3	06-11-13	1	2	1	847	3
19.5011111087515	1.158	1.088	-0.001	-0.003	1.101	1.066	-0.001	-0.003	1.102	1.071	-0.003	-0.00699999999999999	-0.00299999999999999	-0.00299999999999999	-0.00299999999999999	-0.00399999999999999	tet+amp_combi_plate_1.3	06-11-13	1	2	1	847	3
19.5858333312208	1.159	1.093	0	-0.003	1.104	1.071	-0.001	-0.003	1.106	1.075	-0.002	-0.00699999999999999	-0.002	-0.002	-0.00299999999999999	-0.00299999999999999	tet+amp_combi_plate_1.3	06-11-13	1	2	1	847	3
19.6702777775936	1.161	1.097	-0.001	-0.001	1.106	1.074	-0.001	-0.003	1.11	1.079	-0.001	-0.00599999999999999	-0.002	-0.001	-0.00199999999999999	-0.00199999999999999	tet+amp_combi_plate_1.3	06-11-13	1	2	1	847	3
19.751388887933	1.165	1.098	-0.001	-0.003	1.111	1.078	0	-0.002	1.114	1.083	0	-0.004	-0.001	-0.001	-0.00199999999999999	-0.00199999999999999	tet+amp_combi_plate_1.3	06-11-13	1	2	1	847	3
19.8361111104023	1.165	1.103	-0.001	-0.003	1.112	1.081	0	-0.003	1.115	1.083	-0.002	-0.00599999999999999	-0.00299999999999999	-0.00199999999999999	-0.00199999999999999	-0.00199999999999999	tet+amp_combi_plate_1.3	06-11-13	1	2	1	847	3
19.9202777759638	1.17	1.106	0	-0.002	1.114	1.082	-0.001	-0.003	1.117	1.087	-0.001	-0.00599999999999999	-0.00299999999999999	-0.00199999999999999	-0.00299999999999999	-0.00299999999999999	tet+amp_combi_plate_1.3	06-11-13	1	2	1	847	3
20.0016666648444	1.172	1.107	-0.001	-0.003	1.116	1.083	-0.001	-0.003	1.119	1.087	-0.002	-0.00699999999999999	-0.00299999999999999	-0.00199999999999999	-0.00199999999999999	-0.00199999999999999	tet+amp_combi_plate_1.3	06-11-13	1	2	1	847	3
20.0861111087725	1.172	1.11	-0.001	-0.002	1.12	1.089	-0.001	-0.003	1.123	1.092	-0.002	-0.00599999999999999	-0.002	-0.00299999999999999	-0.00199999999999999	-0.00199999999999999	tet+amp_combi_plate_1.3	06-11-13	1	2	1	847	3
20.1705555551453	1.174	1.115	-0.001	-0.002	1.123	1.091	-0.001	-0.003	1.124	1.094	-0.001	-0.00599999999999999	-0.00199999999999999	-0.00199999999999999	-0.00199999999999999	-0.001	tet+amp_combi_plate_1.3	06-11-13	1	2	1	847	3
20.2505555542884	1.178	1.114	0	-0.003	1.126	1.093	-0.001	-0.002	1.132	1.096	0	-0.00499999999999999	-0.00299999999999999	-0.001	-0.00199999999999999	-0.002	tet+amp_combi_plate_1.3	06-11-13	1	2	1	847	3
20.3349999983911	1.179	1.119	0	-0.003	1.126	1.097	-0.001	-0.003	1.127	1.098	-0.001	-0.00599999999999999	-0.00199999999999999	-0.00199999999999999	-0.00299999999999999	-0.00299999999999999	tet+amp_combi_plate_1.3	06-11-13	1	2	1	847	3
20.4194444423192	1.181	1.123	-0.001	-0.003	1.128	1.097	-0.002	-0.004	1.13	1.1	-0.002	-0.00599999999999999	-0.00299999999999999	-0.00199999999999999	-0.00199999999999999	-0.00199999999999999	tet+amp_combi_plate_1.3	06-11-13	1	2	1	847	3
20.5008333311998	1.184	1.123	-0.001	-0.003	1.132	1.1	-0.001	-0.003	1.133	1.103	-0.002	-0.00599999999999999	-0.00199999999999999	-0.00299999999999999	-0.00299999999999999	-0.003	tet+amp_combi_plate_1.3	06-11-13	1	2	1	847	3
20.5852777775726	1.184	1.128	0	-0.001	1.131	1.102	0	-0.003	1.132	1.103	-0.002	-0.00599999999999999	-0.002	-0.001	-0.00199999999999999	-0.00299999999999999	tet+amp_combi_plate_1.3	06-11-13	1	2	1	847	3
20.6702777759638	1.188	1.131	0	-0.003	1.137	1.105	0	-0.003	1.139	1.109	-0.001	-0.00599999999999999	-0.002	-0.002	-0.00199999999999999	-0.00199999999999999	tet+amp_combi_plate_1.3	06-11-13	1	2	1	847	3
20.7516666648444	1.191	1.133	0	-0.002	1.139	1.108	0.001	-0.002	1.141	1.111	-0.002	-0.00599999999999999	-0.002	-0.002	-0.00199999999999999	-0.00199999999999999	tet+amp_combi_plate_1.3	06-11-13	1	2	1	847	3
20.8361111087725	1.191	1.136	-0.001	-0.003	1.14	1.108	0	-0.003	1.143	1.112	-0.003	-0.00599999999999999	-0.00299999999999999	-0.00199999999999999	-0.00299999999999999	-0.00299999999999999	tet+amp_combi_plate_1.3	06-11-13	1	2	1	847	3
20.9205555551453	1.194	1.139	0	-0.002	1.143	1.112	-0.001	-0.003	1.144	1.115	-0.001	-0.00599999999999999	-0.002	-0.002	-0.00199999999999999	-0.00199999999999999	tet+amp_combi_plate_1.3	06-11-13	1	2	1	847	3
21.0005555542884	1.196	1.138	-0.001	-0.003	1.147	1.115	-0.001	-0.004	1.147	1.117	-0.001	-0.00599999999999999	-0.00299999999999999	-0.001	-0.00199999999999999	-0.00199999999999999	tet+amp_combi_plate_1.3	06-11-13	1	2	1	847	3
21.0849999983911	1.198	1.144	-0.001	-0.002	1.147	1.116	-0.001	-0.004	1.147	1.118	-0.003	-0.00699999999999999	-0.00299999999999999	-0.00199999999999999	-0.00299999999999999	-0.00399999999999999	tet+amp_combi_plate_1.3	06-11-13	1	2	1	847	3
21.1694444423192	1.198	1.148	-0.001	-0.002	1.151	1.121	-0.001	-0.004	1.152	1.122	-0.002	-0.00699999999999999	-0.00299999999999999	-0.00199999999999999	-0.00199999999999999	-0.00199999999999999	tet+amp_combi_plate_1.3	06-11-13	1	2	1	847	3
21.2508333311998	1.202	1.148	-0.001	-0.003	1.152	1.121	0	-0.004	1.153	1.123	-0.002	-0.00599999999999999	-0.00199999999999999	-0.00199999999999999	-0.00199999999999999	-0.00299999999999999	tet+amp_combi_plate_1.3	06-11-13	1	2	1	847	3
21.3352777775726	1.203	1.152	-0.001	-0.002	1.154	1.124	0	-0.003	1.155	1.126	-0.002	-0.00599999999999999	-0.00299999999999999	-0.00199999999999999	-0.00199999999999999	-0.00199999999999999	tet+amp_combi_plate_1.3	06-11-13	1	2	1	847	3
21.4197222215007	1.205	1.154	-0.001	-0.002	1.157	1.126	0	-0.003	1.156	1.128	-0.001	-0.00599999999999999	-0.002	-0.002	-0.00299999999999999	-0.00199999999999999	tet+amp_combi_plate_1.3	06-11-13	1	2	1	847	3
21.5041666656034	1.206	1.157	0	-0.002	1.159	1.128	-0.001	-0.003	1.159	1.13	-0.001	-0.00599999999999999	-0.00299999999999999	-0.002	-0.00299999999999999	-0.00299999999999999	tet+amp_combi_plate_1.3	06-11-13	1	2	1	847	3
21.5838888888247	1.211	1.157	0	-0.002	1.159	1.128	0	-0.003	1.158	1.127	-0.001	-0.00599999999999999	-0.00299999999999999	-0.002	-0.00199999999999999	-0.00199999999999999	tet+amp_combi_plate_1.3	06-11-13	1	2	1	847	3
21.6683333327528	1.211	1.162	-0.001	-0.003	1.162	1.131	-0.001	-0.003	1.162	1.132	-0.001	-0.00599999999999999	-0.00299999999999999	-0.00199999999999999	-0.00399999999999999	-0.00299999999999999	tet+amp_combi_plate_1.3	06-11-13	1	2	1	847	3
21.7527777768555	1.213	1.165	0	-0.003	1.162	1.133	0	-0.003	1.16	1.13	-0.002	-0.00699999999999999	-0.00399999999999999	-0.00199999999999999	-0.00399999999999999	-0.003	tet+amp_combi_plate_1.3	06-11-13	1	2	1	847	3
21.8341666655615	1.218	1.165	0	-0.003	1.168	1.136	-0.001	-0.003	1.166	1.137	-0.001	-0.00599999999999999	-0.00199999999999999	-0.000999999999999987	-0.00199999999999999	-0.002	tet+amp_combi_plate_1.3	06-11-13	1	2	1	847	3
21.9186111094896	1.217	1.169	0	-0.002	1.169	1.14	0	-0.004	1.169	1.131	-0.001	-0.00699999999999999	-0.00199999999999999	-0.00199999999999999	-0.00299999999999999	-0.002	tet+amp_combi_plate_1.3	06-11-13	1	2	1	847	3
22.0030555535923	1.219	1.171	-0.001	-0.00299999999999999	1.171	1.141	-0.001	-0.005	1.169	1.139	-0.003	-0.00699999999999999	-0.00299999999999999	-0.00199999999999999	-0.00199999999999999	-0.002	tet+amp_combi_plate_1.3	06-11-13	1	2	1	847	3
22.0844444422983	1.223	1.172	-0.001	-0.002	1.175	1.141	-0.001	-0.003	1.172	1.141	-0.002	-0.00599999999999999	-0.00399999999999999	-0.00199999999999999	-0.00299999999999999	-0.002	tet+amp_combi_plate_1.3	06-11-13	1	2	1	847	3
22.1688888888457	1.224	1.18	-0.001	-0.003	1.176	1.146	-0.001	-0.003	1.175	1.145	-0.001	-0.00599999999999999	-0.00299999999999999	-0.00199999999999999	-0.00299999999999999	-0.00299999999999999	tet+amp_combi_plate_1.3	06-11-13	1	2	1	847	3
22.2533333327738	1.226	1.181	0	-0.003	1.179	1.147	-0.001	-0.003	1.175	1.145	-0.001	-0.00599999999999999	-0.00299999999999999	-0.000999999999999987	-0.00199999999999999	-0.003	tet+amp_combi_plate_1.3	06-11-13	1	2	1	847	3
22.3347222216544	1.228	1.181	-0.001	-0.003	1.182	1.148	-0.001	-0.003	1.179	1.148	-0.002	-0.00599999999999999	-0.001	-0.00199999999999999	-0.00299999999999999	-0.00299999999999999	tet+amp_combi_plate_1.3	06-11-13	1	2	1	847	3
22.4191666655825	1.228	1.187	-0.001	-0.003	1.194	1.15	-0.001	-0.004	1.181	1.151	-0.002	-0.00599999999999999	-0.00299999999999999	-0.00199999999999999	-0.00299999999999999	-0.00299999999999999	tet+amp_combi_plate_1.3	06-11-13	1	2	1	847	3
22.5036111095105	1.23	1.191	0	-0.002	1.184	1.152	-0.001	-0.003	1.182	1.15	-0.001	-0.00600000000000001	-0.004	-0.003	-0.00299999999999999	-0.00299999999999999	tet+amp_combi_plate_1.3	06-11-13	1	2	1	847	3
22.5849999983911	1.234	1.191	-0.001	-0.002	1.186	1.152	0	-0.003	1.182	1.15	-0.001	-0.00599999999999999	-0.00299999999999999	-0.00299999999999999	-0.00199999999999999	-0.00299999999999999	tet+amp_combi_plate_1.3	06-11-13	1	2	1	847	3
22.6694444423192	1.235	1.193	-0.001	-0.002	1.188	1.156	0	-0.004	1.186	1.154	-0.001	-0.00499999999999999	-0.00299999999999999	-0.00199999999999999	-0.00299999999999999	-0.00199999999999999	tet+amp_combi_plate_1.3	06-11-13	1	2	1	847	3
22.7508333311998	1.238	1.191	0	-0.003	1.19	1.158	0	-0.004	1.187	1.155	-0.002	-0.00699999999999999	-0.00299999999999999	-0.00299999999999999	-0.00299999999999999	-0.00299999999999999	tet+amp_combi_plate_1.3	06-11-13	1	2	1	847	3
22.8352777775726	1.241	1.197	-0.001	-0.003	1.191	1.161	-0.001	-0.004	1.189	1.158	-0.002	-0.00699999999999999	-0.00299999999999999	-0.00299999999999999	-0.00299999999999999	-0.00299999999999999	tet+amp_combi_plate_1.3	06-11-13	1	2	1	847	3
22.9197222215007	1.245	1.203	-0.001	-0.003	1.192	1.159	0	-0.003	1.188	1.155	-0.002	-0.00699999999999999	-0.00399999999999999	-0.00299999999999999	-0.00299999999999999	-0.003	tet+amp_combi_plate_1.3	06-11-13	1	2	1	847	3
23.0041666656034	1.244	1.203	0	-0.003	1.195	1.163	-0.001	-0.004	1.191	1.16	-0.002	-0.00699999999999999	-0.00299999999999999	-0.00199999999999999	-0.00199999999999999	-0.00299999999999999	tet+amp_combi_plate_1.3	06-11-13	1	2	1	847	3
23.0838888888247	1.246	1.206	-0.001	-0.003	1.198	1.165	-0.001	-0.004	1.195	1.164	-0.001	-0.00699999999999999	-0.00299999999999999	-0.00199999999999999	-0.00299999999999999	-0.00299999999999999	tet+amp_combi_plate_1.3	06-11-13	1	2	1	847	3
23.1683333327528	1.25	1.209	0	-0.002	1.197	1.166	0	-0.003	1.196	1.163	-0.002	-0.00599999999999999	-0.00299999999999999	-0.001	-0.00199999999999999	-0.00199999999999999	tet+amp_combi_plate_1.3	06-11-13	1	2	1	847	3
23.2527777768555	1.252	1.21	-0.001	-0.002	1.199	1.166	0	-0.003	1.195	1.161	-0.002	-0.00699999999999999	-0.00299999999999999	-0.00299999999999999	-0.00299999999999999	-0.00299999999999999	tet+amp_combi_plate_1.3	06-11-13	1	2	1	847	3
23.3341666655615	1.26	1.213	-0.001	-0.003	1.205	1.17	-0.002	-0.003	1.199	1.165	-0.002	-0.00699999999999999	-0.00299999999999999	-0.00199999999999999	-0.00299999999999999	-0.00299999999999999	tet+amp_combi_plate_1.3	06-11-13	1	2	1	847	3
23.4186111094896	1.268	1.217	-0.001	-0.003	1.206	1.172	-0.001	-0.004	1.202	1.17	-0.002	-0.00699999999999999	-0.00299999999999999	-0.00199999999999999	-0.00299999999999999	-0.00299999999999999	tet+amp_combi_plate_1.3	06-11-13	1	2	1	847	3
23.5030555535923	1.272	1.218	-0.001	-0.002	1.208	1.174	-0.001	-0.003	1.204	1.17	-0.002	-0.00699999999999999	-0.00299999999999999	-0.00199999999999999	-0.00199999999999999	-0.00199999999999999	tet+amp_combi_plate_1.3	06-11-13	1	2	1	847	3
23.5844444422983	1.272	1.22	-0.001	-0.003	1.211	1.177	-0.002	-0.004	1.207	1.173	-0.001	-0.00699999999999999	-0.00299999999999999	-0.00199999999999999	-0.00299999999999999	-0.00299999999999999	tet+amp_combi_plate_1.3	06-11-13	1	2	1	847	3
23.6688888888457	1.273	1.225	0	-0.002	1.21	1.177	-0.001	-0.004	1.206	1.174	-0.002	-0.00699999999999999	-0.00199999999999999	-0.00199999999999999	-0.00299999999999999	-0.00299999999999999	tet+amp_combi_plate_1.3	06-11-13	1	2	1	847	3
23.7533333327738	1.274	1.225	-0.001	-0.003	1.214	1.18	-0.001	-0.004	1.21	1.176	-0.002	-0.00699999999999999	-0.00299999999999999	-0.00299999999999999	-0.00299999999999999	-0.00299999999999999	tet+amp_combi_plate_1.3	06-11-13	1	2	1	847	3
23.8347222216544	1.276	1.228	0	-0.003	1.217	1.182	0	-0.003	1.211	1.178	-0.002	-0.00599999999999999	-0.00299999999999999	-0.00299999999999999	-0.00299999999999999	-0.00299999999999999	tet+amp_combi_plate_1.3	06-11-13	1	2	1	847	3
23.9191666655825	1.277	1.232	-0.001	-0.002	1.217	1.183	-0.001	-0.003	1.211	1.178	-0.002	-0.00599999999999999	-0.00299999999999999	-0.002	-0.00199999999999999	-0.00299999999999999	tet+amp_combi_plate_1.3	06-11-13	1	2	1	847	3
24.0036111095105	1.278	1.235	-0.001	-0.003	1.219	1.184	-0.001	-0.003	1.215	1.181	-0.001	-0.00599999999999999	-0.002	-0.00299999999999999	-0.00199999999999999	-0.00299999999999999	tet+amp_combi_plate_1.3	06-11-13	1	2	1	847	3
0	0.002	-0.001	-0.001	-0.003	0	0.001	-0.003	0.005	-0.001	-0.003	0.00799999999999999	0	0.002	0.004	0.002	0.003	tet_amp_combi_plate_1.1	05-11-13	2	128	4	852	1
0.085000000661239	0.002	0	-0.001	-0.003	0	0.002	0.004	0.001	0	-0.003	0.00699999999999999	0	0.002	0.003	0.001	0.002	tet_amp_combi_plate_1.1	05-11-13	2	128	4	852	1
0.16944444476394	0.002	0	-0.001	-0.003	0	0.002	0.004	0.004	0	-0.002	0.00599999999999999	-0.001	0.003	0.005	0.002	0.004	tet_amp_combi_plate_1.1	05-11-13	2	128	4	852	1
0.250833333469927	0.003	0.001	-0.001	-0.003	0	0.001	0.004	0.003	-0.001	-0.002	0.00699999999999999	-0.001	0.003	0.005	0.001	0.003	tet_amp_combi_plate_1.1	05-11-13	2	128	4	852	1
0.335277777572628	0.002	0	0	-0.003	0	0.002	0.004	0.003	0	-0.002	0.00599999999999999	0	0.002	0.00699999999999999	0.001	0.003	tet_amp_combi_plate_1.1	05-11-13	2	128	4	852	1
0.419722223945428	0.002	0	-0.001	-0.003	0	0.002	0.003	0.003	0	-0.002	0.00599999999999999	0	0.002	0.00600000000000001	0.002	0.003	tet_amp_combi_plate_1.1	05-11-13	2	128	4	852	1
0.501666667114478	0.002	0	-0.001	-0.003	0	0.002	0.003	0.002	0	-0.002	0.00499999999999999	0	0.002	0.00799999999999999	0.002	0.003	tet_amp_combi_plate_1.1	05-11-13	2	128	4	852	1
0.586111111217178	0.002	0	-0.001	-0.003	0	0.001	0.003	0.002	0	-0.002	0.00599999999999999	-0.001	0.002	0.00899999999999999	0.002	0.002	tet_amp_combi_plate_1.1	05-11-13	2	128	4	852	1
0.670555555145256	0.001	0	-0.001	-0.002	0	0.001	0.003	0.002	-0.001	-0.003	0.00599999999999999	-0.001	0.002	0.00899999999999999	0.001	0.002	tet_amp_combi_plate_1.1	05-11-13	2	128	4	852	1
0.750555556733161	0.001	0	-0.001	-0.003	0	0.001	0.003	0.002	-0.001	-0.003	0.00599999999999999	0	0.003	0.01	0.002	0.002	tet_amp_combi_plate_1.1	05-11-13	2	128	4	852	1
0.835000000661239	0.002	0	-0.001	-0.003	-0.001	0.001	0.003	0.002	-0.001	-0.003	0.00599999999999999	-0.001	0.002	0.00799999999999999	0.002	0.002	tet_amp_combi_plate_1.1	05-11-13	2	128	4	852	1
0.91944444476394	0.002	0	-0.001	-0.003	0	0.001	0.004	0.002	-0.001	-0.003	0.00599999999999999	-0.001	0.002	0.00599999999999999	0.001	0.002	tet_amp_combi_plate_1.1	05-11-13	2	128	4	852	1
1.00083333346993	0.002	0	-0.001	-0.003	0	0.001	0.003	0.002	0	-0.003	0.00599999999999999	-0.001	0.002	0.00699999999999999	0.001	0.002	tet_amp_combi_plate_1.1	05-11-13	2	128	4	852	1
1.08527777757263	0.001	0	-0.001	-0.002	-0.001	0.001	0.004	0.002	-0.001	-0.003	0.00499999999999999	-0.001	0.002	0.005	0.001	0.002	tet_amp_combi_plate_1.1	05-11-13	2	128	4	852	1
1.16972222394543	0.002	0	-0.001	-0.002	0	0.001	0.004	0.002	0	-0.003	0.00599999999999999	-0.001	0.002	0.00599999999999999	0.001	0.003	tet_amp_combi_plate_1.1	05-11-13	2	128	4	852	1
1.25166666711448	0.002	0	-0.001	-0.002	-0.001	0.001	0.004	0.002	-0.001	-0.003	0.00599999999999999	0	0.002	0.00599999999999999	0.002	0.001	tet_amp_combi_plate_1.1	05-11-13	2	128	4	852	1
1.33611111121718	0.002	0	-0.001	-0.002	0	0.001	0.004	0.002	0	-0.003	0.00599999999999999	0	0.002	0.00599999999999999	0.002	0.003	tet_amp_combi_plate_1.1	05-11-13	2	128	4	852	1
1.42055555514526	0.002	0	-0.001	-0.002	-0.001	0.001	0.004	0.003	-0.001	-0.003	0.00599999999999999	0	0.002	0.005	0.002	0.003	tet_amp_combi_plate_1.1	05-11-13	2	128	4	852	1
1.50055555673316	0.002	0	0	-0.002	-0.001	0.001	0.004	0.002	0	-0.003	0.00599999999999999	0	0.002	0.00599999999999999	0.001	0.002	tet_amp_combi_plate_1.1	05-11-13	2	128	4	852	1
1.58500000066124	0.002	0	-0.001	-0.002	-0.001	0.001	0.003	0.002	-0.001	-0.003	0.00599999999999999	0	0.002	0.00599999999999999	0.002	0.002	tet_amp_combi_plate_1.1	05-11-13	2	128	4	852	1
1.66944444476394	0.002	-0.001	0	-0.003	0	0	0.004	0.003	-0.001	-0.003	0.00699999999999999	-0.001	0.001	0.00599999999999999	0.002	0.003	tet_amp_combi_plate_1.1	05-11-13	2	128	4	852	1
1.75083333346993	0.002	0	0	-0.003	0	0	0.004	0.003	-0.001	-0.003	0.00599999999999999	-0.001	0.001	0.00599999999999999	0.002	0.002	tet_amp_combi_plate_1.1	05-11-13	2	128	4	852	1
1.83611111267237	0.002	0	0	-0.002	0	0.001	0.004	0.003	0	-0.003	0.00599999999999999	-0.001	0.001	0.00499999999999999	0.002	0.002	tet_amp_combi_plate_1.1	05-11-13	2	128	4	852	1
1.91805555601604	0.003	0	0	-0.002	0	0.001	0.004	0.002	-0.001	-0.002	0.00599999999999999	-0.001	0.003	0.00599999999999999	0.002	0.003	tet_amp_combi_plate_1.1	05-11-13	2	128	4	852	1
2.00249999994412	0.003	0.001	0	-0.002	0	0.002	0.004	0.003	0	-0.003	0.00599999999999999	-0.001	0.002	0.00599999999999999	0.002	0.003	tet_amp_combi_plate_1.1	05-11-13	2	128	4	852	1
2.0869444438722	0.003	0.001	0	-0.002	0	0.002	0.004	0.003	-0.001	-0.002	0.00699999999999999	-0.001	0.002	0.00499999999999999	0.002	0.002	tet_amp_combi_plate_1.1	05-11-13	2	128	4	852	1
2.16833333275281	0.003	0.001	0	-0.002	0	0.002	0.004	0.003	0	-0.003	0.00599999999999999	-0.001	0.003	0.00599999999999999	0.002	0.002	tet_amp_combi_plate_1.1	05-11-13	2	128	4	852	1
2.25277777912561	0.003	0.001	0	-0.002	0.001	0.001	0.005	0.003	0	-0.002	0.00699999999999999	-0.001	0.002	0.00499999999999999	0.002	0.002	tet_amp_combi_plate_1.1	05-11-13	2	128	4	852	1
2.33416666800622	0.004	0.001	0.001	-0.002	0.001	0.002	0.005	0.003	0	-0.002	0.00699999999999999	-0.001	0.002	0.00599999999999999	0.002	0.002	tet_amp_combi_plate_1.1	05-11-13	2	128	4	852	1
2.4186111119343	0.003	0.002	0	-0.003	0.001	0.002	0.005	0.003	0.001	-0.002	0.00799999999999999	-0.001	0.002	0.00599999999999999	0.003	0.002	tet_amp_combi_plate_1.1	05-11-13	2	128	4	852	1
2.50305555586237	0.004	0.002	0.001	-0.002	0.001	0.002	0.005	0.003	0.001	-0.001	0.00699999999999999	-0.001	0.002	0.00699999999999999	0.002	0.002	tet_amp_combi_plate_1.1	05-11-13	2	128	4	852	1
2.58500000147615	0.004	0.002	0.002	-0.002	0.002	0.002	0.005	0.003	0.001	-0.001	0.00799999999999999	-0.002	0.002	0.00599999999999999	0.002	0.002	tet_amp_combi_plate_1.1	05-11-13	2	128	4	852	1
2.66972222394543	0.005	0.003	0.002	-0.002	0.002	0.004	0.005	0.003	0.002	0	0.00799999999999999	-0.001	0.003	0.00599999999999999	0.003	0.002	tet_amp_combi_plate_1.1	05-11-13	2	128	4	852	1
2.75166666711448	0.00599999999999999	0.003	0.002	-0.002	0.003	0.004	0.00700000000000001	0.003	0.003	0	0.00899999999999999	-0.001	0.002	0.00599999999999999	0.004	0.002	tet_amp_combi_plate_1.1	05-11-13	2	128	4	852	1
2.83611111121718	0.00599999999999999	0.004	0.003	-0.002	0.003	0.004	0.00700000000000001	0.003	0.003	0.001	0.01	-0.001	0.003	0.00599999999999999	0.004	0.002	tet_amp_combi_plate_1.1	05-11-13	2	128	4	852	1
2.92055555514526	0.00799999999999999	0.005	0.004	-0.002	0.004	0.004	0.00800000000000001	0.002	0.004	0.002	0.011	-0.001	0.00299999999999999	0.00699999999999999	0.004	0.002	tet_amp_combi_plate_1.1	05-11-13	2	128	4	852	1
3.00055555673316	0.00899999999999999	0.00599999999999999	0.00499999999999999	-0.002	0.005	0.005	0.00799999999999999	0.002	0.00499999999999999	0.00299999999999999	0.012	-0.001	0.00299999999999999	0.00699999999999999	0.003	0.002	tet_amp_combi_plate_1.1	05-11-13	2	128	4	852	1
3.08500000066124	0.011	0.00799999999999999	0.00699999999999999	-0.003	0.00599999999999999	0.00699999999999999	0.00899999999999999	0.003	0.00599999999999999	0.00399999999999999	0.012	-0.001	0.00399999999999999	0.00799999999999999	0.004	0.001	tet_amp_combi_plate_1.1	05-11-13	2	128	4	852	1
3.1700000014971	0.012	0.00799999999999999	0.00799999999999999	-0.002	0.00699999999999999	0.00799999999999999	0.011	0.002	0.00799999999999999	0.00599999999999999	0.014	-0.001	0.00599999999999999	0.00899999999999999	0.00499999999999999	0.002	tet_amp_combi_plate_1.1	05-11-13	2	128	4	852	1
3.25138889037771	0.014	0.01	0.00899999999999999	-0.002	0.00899999999999999	0.01	0.013	0.003	0.00899999999999999	0.00699999999999999	0.016	-0.001	0.00699999999999999	0.01	0.00699999999999999	0.002	tet_amp_combi_plate_1.1	05-11-13	2	128	4	852	1
3.33611111267237	0.017	0.012	0.012	-0.003	0.011	0.013	0.014	0.003	0.012	0.01	0.018	-0.001	0.00699999999999999	0.011	0.00599999999999999	0.002	tet_amp_combi_plate_1.1	05-11-13	2	128	4	852	1
3.41805555601604	0.02	0.015	0.014	-0.003	0.014	0.015	0.017	0.002	0.015	0.013	0.02	0	0.00799999999999999	0.011	0.00799999999999999	0.002	tet_amp_combi_plate_1.1	05-11-13	2	128	4	852	1
3.50249999994412	0.023	0.018	0.017	-0.003	0.017	0.018	0.019	0.002	0.018	0.016	0.024	-0.001	0.01	0.014	0.01	0.002	tet_amp_combi_plate_1.1	05-11-13	2	128	4	852	1
3.5869444438722	0.027	0.022	0.02	-0.003	0.02	0.021	0.023	0.003	0.02	0.019	0.026	-0.001	0.011	0.015	0.011	0.001	tet_amp_combi_plate_1.1	05-11-13	2	128	4	852	1
3.66833333275281	0.033	0.027	0.025	-0.002	0.024	0.026	0.027	0.003	0.025	0.024	0.032	-0.001	0.013	0.018	0.014	0.002	tet_amp_combi_plate_1.1	05-11-13	2	128	4	852	1
3.75277777912561	0.038	0.032	0.031	-0.002	0.029	0.031	0.031	0.002	0.031	0.03	0.037	0	0.016	0.02	0.016	0.002	tet_amp_combi_plate_1.1	05-11-13	2	128	4	852	1
3.83416666800622	0.044	0.039	0.036	-0.003	0.034	0.037	0.036	0.002	0.035	0.035	0.042	-0.001	0.019	0.023	0.019	0.002	tet_amp_combi_plate_1.1	05-11-13	2	128	4	852	1
3.9186111119343	0.051	0.044	0.04	-0.003	0.041	0.043	0.043	0.002	0.042	0.041	0.048	-0.002	0.023	0.026	0.023	0.002	tet_amp_combi_plate_1.1	05-11-13	2	128	4	852	1
4.00305555586237	0.058	0.052	0.048	-0.002	0.046	0.05	0.049	0.003	0.048	0.048	0.054	-0.001	0.027	0.031	0.028	0.001	tet_amp_combi_plate_1.1	05-11-13	2	128	4	852	1
4.08444444474299	0.066	0.06	0.055	-0.003	0.053	0.057	0.055	0.002	0.056	0.055	0.062	-0.001	0.032	0.035	0.032	0.001	tet_amp_combi_plate_1.1	05-11-13	2	128	4	852	1
4.16888888867106	0.078	0.07	0.065	-0.002	0.062	0.067	0.064	0.002	0.065	0.065	0.072	-0.001	0.038	0.041	0.037	0.001	tet_amp_combi_plate_1.1	05-11-13	2	128	4	852	1
4.25333333277376	0.092	0.084	0.077	-0.002	0.073	0.078	0.075	0.002	0.076	0.078	0.084	-0.001	0.044	0.047	0.043	0.002	tet_amp_combi_plate_1.1	05-11-13	2	128	4	852	1
4.33388888882473	0.099	0.092	0.087	-0.003	0.083	0.09	0.087	0.002	0.088	0.087	0.093	-0.001	0.049	0.053	0.049	0.001	tet_amp_combi_plate_1.1	05-11-13	2	128	4	852	1
4.41833333275281	0.108	0.101	0.096	-0.003	0.092	0.099	0.095	0.001	0.095	0.096	0.102	-0.002	0.056	0.06	0.056	0.001	tet_amp_combi_plate_1.1	05-11-13	2	128	4	852	1
4.50277777912561	0.124	0.116	0.11	-0.002	0.105	0.112	0.109	0.002	0.108	0.109	0.115	-0.002	0.065	0.068	0.066	0.001	tet_amp_combi_plate_1.1	05-11-13	2	128	4	852	1
4.58416666800622	0.14	0.133	0.13	-0.002	0.117	0.124	0.123	0.002	0.128	0.124	0.136	-0.001	0.075	0.079	0.076	0.002	tet_amp_combi_plate_1.1	05-11-13	2	128	4	852	1
4.6686111119343	0.149	0.144	0.136	-0.003	0.134	0.143	0.138	0.001	0.138	0.14	0.145	-0.001	0.087	0.09	0.088	0.001	tet_amp_combi_plate_1.1	05-11-13	2	128	4	852	1
4.75305555586237	0.155	0.152	0.143	-0.003	0.142	0.151	0.144	0.002	0.145	0.147	0.148	-0.001	0.096	0.099	0.098	0.001	tet_amp_combi_plate_1.1	05-11-13	2	128	4	852	1
4.83444444474299	0.17	0.16	0.15	-0.002	0.147	0.156	0.15	0.003	0.151	0.151	0.156	-0.001	0.107	0.111	0.111	0.002	tet_amp_combi_plate_1.1	05-11-13	2	128	4	852	1
4.91888888867106	0.178	0.174	0.161	-0.003	0.159	0.167	0.16	0.003	0.166	0.166	0.169	-0.001	0.123	0.126	0.13	0.001	tet_amp_combi_plate_1.1	05-11-13	2	128	4	852	1
5.00416666787351	0.184	0.179	0.169	-0.003	0.167	0.177	0.168	0.003	0.172	0.172	0.175	-0.001	0.139	0.143	0.139	0.002	tet_amp_combi_plate_1.1	05-11-13	2	128	4	852	1
5.08388888882473	0.192	0.187	0.176	-0.002	0.173	0.183	0.175	0.003	0.177	0.177	0.183	-0.001	0.142	0.147	0.143	0.001	tet_amp_combi_plate_1.1	05-11-13	2	128	4	852	1
5.16833333275281	0.197	0.193	0.183	-0.003	0.179	0.189	0.183	0.001	0.183	0.184	0.19	-0.002	0.149	0.153	0.151	0.002	tet_amp_combi_plate_1.1	05-11-13	2	128	4	852	1
5.25277777912561	0.206	0.201	0.191	-0.003	0.186	0.196	0.19	0.002	0.19	0.191	0.198	-0.001	0.16	0.165	0.161	0.002	tet_amp_combi_plate_1.1	05-11-13	2	128	4	852	1
5.33416666800622	0.212	0.206	0.197	-0.004	0.192	0.204	0.198	0.002	0.197	0.199	0.207	-0.002	0.166	0.172	0.165	0.001	tet_amp_combi_plate_1.1	05-11-13	2	128	4	852	1
5.4186111119343	0.222	0.217	0.208	-0.002	0.202	0.213	0.205	0.003	0.204	0.206	0.214	-0.001	0.17	0.177	0.171	0.001	tet_amp_combi_plate_1.1	05-11-13	2	128	4	852	1
5.50305555586237	0.232	0.226	0.218	-0.002	0.21	0.222	0.214	0.002	0.213	0.216	0.224	-0.001	0.175	0.18	0.176	0.002	tet_amp_combi_plate_1.1	05-11-13	2	128	4	852	1
5.58500000147615	0.242	0.236	0.226	-0.002	0.218	0.23	0.222	0.003	0.222	0.224	0.232	-0.001	0.18	0.186	0.183	0.001	tet_amp_combi_plate_1.1	05-11-13	2	128	4	852	1
5.66972222394543	0.252	0.246	0.236	-0.001	0.228	0.241	0.233	0.002	0.23	0.235	0.242	-0.002	0.187	0.192	0.189	0.001	tet_amp_combi_plate_1.1	05-11-13	2	128	4	852	1
5.75416666787351	0.261	0.257	0.245	-0.002	0.238	0.252	0.242	0.003	0.242	0.246	0.253	0	0.194	0.198	0.197	0.001	tet_amp_combi_plate_1.1	05-11-13	2	128	4	852	1
5.83388888882473	0.272	0.266	0.252	-0.002	0.246	0.26	0.25	0.002	0.25	0.253	0.26	-0.001	0.202	0.206	0.205	0.001	tet_amp_combi_plate_1.1	05-11-13	2	128	4	852	1
5.91833333275281	0.283	0.278	0.263	-0.002	0.257	0.271	0.259	0.002	0.259	0.264	0.27	-0.001	0.21	0.215	0.213	0.002	tet_amp_combi_plate_1.1	05-11-13	2	128	4	852	1
6.00277777912561	0.295	0.288	0.274	-0.002	0.267	0.282	0.27	0.002	0.27	0.274	0.28	-0.001	0.219	0.224	0.222	0.001	tet_amp_combi_plate_1.1	05-11-13	2	128	4	852	1
6.08416666800622	0.306	0.297	0.281	-0.002	0.279	0.294	0.279	0.002	0.281	0.287	0.291	-0.001	0.227	0.233	0.231	0.001	tet_amp_combi_plate_1.1	05-11-13	2	128	4	852	1
6.1686111119343	0.313	0.305	0.289	-0.002	0.29	0.304	0.288	0.002	0.293	0.296	0.301	-0.001	0.236	0.242	0.24	0.001	tet_amp_combi_plate_1.1	05-11-13	2	128	4	852	1
6.25305555586237	0.321	0.314	0.296	-0.002	0.3	0.312	0.295	0.003	0.303	0.306	0.308	-0.002	0.245	0.251	0.25	0.001	tet_amp_combi_plate_1.1	05-11-13	2	128	4	852	1
6.33444444474299	0.328	0.322	0.304	-0.002	0.308	0.321	0.302	0.003	0.316	0.315	0.316	-0.001	0.255	0.261	0.258	0.002	tet_amp_combi_plate_1.1	05-11-13	2	128	4	852	1
6.41888888867106	0.336	0.33	0.31	-0.003	0.317	0.328	0.31	0.002	0.323	0.322	0.324	-0.001	0.264	0.27	0.268	0.001	tet_amp_combi_plate_1.1	05-11-13	2	128	4	852	1
6.50333333277376	0.345	0.339	0.317	-0.002	0.325	0.336	0.317	0.002	0.332	0.331	0.331	-0.001	0.274	0.281	0.278	0.001	tet_amp_combi_plate_1.1	05-11-13	2	128	4	852	1
6.58472222392447	0.354	0.347	0.324	-0.003	0.334	0.346	0.323	0.002	0.342	0.34	0.337	-0.001	0.283	0.293	0.287	0.001	tet_amp_combi_plate_1.1	05-11-13	2	128	4	852	1
6.66916666802717	0.363	0.356	0.332	-0.002	0.341	0.353	0.329	0.003	0.349	0.345	0.344	-0.001	0.293	0.302	0.297	0.001	tet_amp_combi_plate_1.1	05-11-13	2	128	4	852	1
6.75111111119622	0.371	0.364	0.339	-0.002	0.35	0.362	0.337	0.011	0.358	0.355	0.351	-0.001	0.304	0.313	0.307	0.001	tet_amp_combi_plate_1.1	05-11-13	2	128	4	852	1
6.83583333349088	0.381	0.374	0.346	-0.002	0.358	0.371	0.344	0.011	0.365	0.362	0.358	-0.001	0.314	0.323	0.318	0.001	tet_amp_combi_plate_1.1	05-11-13	2	128	4	852	1
6.91777777910465	0.39	0.384	0.354	-0.003	0.368	0.38	0.351	0.011	0.376	0.373	0.366	-0.002	0.326	0.336	0.329	0.001	tet_amp_combi_plate_1.1	05-11-13	2	128	4	852	1
7.00222222320735	0.401	0.394	0.361	-0.002	0.377	0.39	0.358	0.011	0.385	0.381	0.373	-0.001	0.338	0.348	0.341	0.001	tet_amp_combi_plate_1.1	05-11-13	2	128	4	852	1
7.08666666713543	0.412	0.403	0.368	-0.002	0.387	0.4	0.365	0.011	0.394	0.391	0.38	-0.001	0.35	0.359	0.351	0.001	tet_amp_combi_plate_1.1	05-11-13	2	128	4	852	1
7.16805555601604	0.422	0.414	0.375	-0.002	0.398	0.41	0.372	0.01	0.406	0.402	0.39	-0.001	0.359	0.367	0.358	0.001	tet_amp_combi_plate_1.1	05-11-13	2	128	4	852	1
7.25249999994412	0.434	0.425	0.382	-0.002	0.408	0.421	0.379	0.00899999999999999	0.416	0.412	0.396	-0.002	0.366	0.375	0.366	0	tet_amp_combi_plate_1.1	05-11-13	2	128	4	852	1
7.3369444438722	0.445	0.436	0.39	-0.003	0.418	0.431	0.387	0.01	0.427	0.423	0.404	-0.001	0.376	0.385	0.375	0.001	tet_amp_combi_plate_1.1	05-11-13	2	128	4	852	1
7.41833333275281	0.457	0.448	0.396	-0.002	0.429	0.443	0.394	0.011	0.438	0.434	0.414	-0.002	0.385	0.394	0.383	0	tet_amp_combi_plate_1.1	05-11-13	2	128	4	852	1
7.50277777912561	0.468	0.459	0.404	-0.002	0.439	0.453	0.401	0.011	0.449	0.444	0.421	-0.001	0.394	0.403	0.391	0.001	tet_amp_combi_plate_1.1	05-11-13	2	128	4	852	1
7.58416666800622	0.481	0.471	0.411	-0.002	0.451	0.465	0.41	0.01	0.46	0.455	0.429	-0.001	0.403	0.413	0.4	0.001	tet_amp_combi_plate_1.1	05-11-13	2	128	4	852	1
7.6686111119343	0.493	0.483	0.419	-0.002	0.463	0.477	0.417	0.011	0.471	0.467	0.437	-0.002	0.412	0.422	0.409	0.002	tet_amp_combi_plate_1.1	05-11-13	2	128	4	852	1
7.75305555586237	0.505	0.495	0.427	-0.002	0.475	0.49	0.424	0.01	0.484	0.478	0.445	-0.001	0.422	0.431	0.418	0.001	tet_amp_combi_plate_1.1	05-11-13	2	128	4	852	1
7.83444444474299	0.518	0.507	0.434	-0.003	0.487	0.502	0.433	0.011	0.497	0.49	0.453	-0.001	0.431	0.441	0.427	0	tet_amp_combi_plate_1.1	05-11-13	2	128	4	852	1
7.91888888867106	0.532	0.519	0.44	-0.002	0.499	0.515	0.438	0.011	0.508	0.502	0.46	-0.001	0.441	0.45	0.434	0.001	tet_amp_combi_plate_1.1	05-11-13	2	128	4	852	1
8.00416666787351	0.545	0.533	0.447	-0.002	0.513	0.528	0.446	0.01	0.521	0.516	0.469	-0.001	0.451	0.461	0.443	0.002	tet_amp_combi_plate_1.1	05-11-13	2	128	4	852	1
8.08388888882473	0.559	0.548	0.456	-0.002	0.526	0.542	0.454	0.011	0.536	0.53	0.475	-0.001	0.46	0.47	0.454	0.001	tet_amp_combi_plate_1.1	05-11-13	2	128	4	852	1
8.16833333275281	0.572	0.56	0.462	-0.002	0.539	0.556	0.459	0.011	0.549	0.543	0.483	-0.002	0.472	0.481	0.462	0.001	tet_amp_combi_plate_1.1	05-11-13	2	128	4	852	1
8.25277777912561	0.586	0.574	0.47	-0.002	0.552	0.57	0.467	0.011	0.563	0.557	0.492	-0.002	0.482	0.492	0.471	0.001	tet_amp_combi_plate_1.1	05-11-13	2	128	4	852	1
8.33416666800622	0.599	0.587	0.474	-0.002	0.565	0.583	0.473	0.00899999999999999	0.575	0.57	0.497	-0.001	0.493	0.503	0.479	0	tet_amp_combi_plate_1.1	05-11-13	2	128	4	852	1
8.4186111119343	0.614	0.602	0.482	-0.002	0.58	0.598	0.48	0.011	0.591	0.585	0.508	-0.001	0.505	0.514	0.488	0	tet_amp_combi_plate_1.1	05-11-13	2	128	4	852	1
8.50305555586237	0.625	0.614	0.488	-0.002	0.592	0.611	0.484	0.01	0.602	0.596	0.511	-0.002	0.515	0.524	0.497	0	tet_amp_combi_plate_1.1	05-11-13	2	128	4	852	1
8.58500000147615	0.64	0.627	0.494	-0.003	0.605	0.625	0.493	0.01	0.617	0.61	0.52	-0.002	0.528	0.536	0.506	0	tet_amp_combi_plate_1.1	05-11-13	2	128	4	852	1
8.66972222394543	0.653	0.641	0.501	-0.002	0.618	0.639	0.499	0.011	0.629	0.624	0.526	-0.002	0.54	0.548	0.516	0	tet_amp_combi_plate_1.1	05-11-13	2	128	4	852	1
8.75166666711448	0.664	0.653	0.508	-0.002	0.63	0.652	0.506	0.01	0.639	0.637	0.534	-0.001	0.551	0.56	0.523	0.001	tet_amp_combi_plate_1.1	05-11-13	2	128	4	852	1
8.83611111121718	0.674	0.663	0.514	-0.002	0.639	0.662	0.511	0.01	0.649	0.647	0.539	-0.002	0.563	0.572	0.53	0	tet_amp_combi_plate_1.1	05-11-13	2	128	4	852	1
8.92055555514526	0.685	0.675	0.521	-0.003	0.652	0.675	0.52	0.00899999999999999	0.661	0.659	0.548	-0.001	0.578	0.586	0.54	0.001	tet_amp_combi_plate_1.1	05-11-13	2	128	4	852	1
9.00055555673316	0.692	0.683	0.529	-0.002	0.66	0.682	0.524	0.011	0.668	0.667	0.555	-0.001	0.586	0.594	0.548	0	tet_amp_combi_plate_1.1	05-11-13	2	128	4	852	1
9.08583333349088	0.702	0.692	0.533	-0.002	0.669	0.691	0.531	0.01	0.678	0.677	0.561	-0.001	0.597	0.604	0.557	0	tet_amp_combi_plate_1.1	05-11-13	2	128	4	852	1
9.16777777910465	0.714	0.703	0.542	-0.002	0.68	0.703	0.54	0.01	0.689	0.687	0.57	-0.002	0.607	0.616	0.566	0	tet_amp_combi_plate_1.1	05-11-13	2	128	4	852	1
9.25222222320735	0.722	0.71	0.55	-0.002	0.688	0.711	0.546	0.011	0.697	0.695	0.578	-0.002	0.617	0.624	0.573	0.001	tet_amp_combi_plate_1.1	05-11-13	2	128	4	852	1
9.33666666713543	0.731	0.718	0.558	-0.002	0.698	0.718	0.555	0.01	0.706	0.703	0.586	-0.001	0.625	0.633	0.58	0.001	tet_amp_combi_plate_1.1	05-11-13	2	128	4	852	1
9.41805555601604	0.74	0.727	0.565	-0.002	0.706	0.728	0.562	0.01	0.716	0.711	0.592	-0.001	0.635	0.641	0.586	0.001	tet_amp_combi_plate_1.1	05-11-13	2	128	4	852	1
9.50249999994412	0.748	0.734	0.573	-0.003	0.715	0.735	0.57	0.01	0.725	0.72	0.599	-0.001	0.643	0.648	0.591	0	tet_amp_combi_plate_1.1	05-11-13	2	128	4	852	1
9.5869444438722	0.758	0.743	0.58	-0.002	0.724	0.743	0.579	0.011	0.735	0.727	0.605	-0.001	0.652	0.658	0.598	0.001	tet_amp_combi_plate_1.1	05-11-13	2	128	4	852	1
9.66833333275281	0.767	0.752	0.589	-0.002	0.734	0.751	0.586	0.012	0.744	0.736	0.612	-0.002	0.66	0.664	0.603	0	tet_amp_combi_plate_1.1	05-11-13	2	128	4	852	1
9.75277777912561	0.773	0.757	0.594	-0.002	0.74	0.756	0.591	0.011	0.752	0.742	0.619	-0.002	0.668	0.672	0.609	0	tet_amp_combi_plate_1.1	05-11-13	2	128	4	852	1
9.83416666800622	0.781	0.765	0.601	-0.001	0.749	0.764	0.597	0.011	0.76	0.748	0.622	-0.001	0.676	0.679	0.615	0.001	tet_amp_combi_plate_1.1	05-11-13	2	128	4	852	1
9.9186111119343	0.789	0.771	0.603	-0.002	0.758	0.769	0.601	0.011	0.768	0.754	0.626	-0.001	0.684	0.687	0.621	0	tet_amp_combi_plate_1.1	05-11-13	2	128	4	852	1
10.0030555558624	0.797	0.778	0.609	-0.003	0.765	0.775	0.607	0.01	0.778	0.762	0.634	-0.001	0.691	0.695	0.627	0.001	tet_amp_combi_plate_1.1	05-11-13	2	128	4	852	1
10.084444444743	0.805	0.782	0.615	-0.002	0.771	0.781	0.611	0.01	0.784	0.767	0.636	-0.001	0.7	0.702	0.632	0.001	tet_amp_combi_plate_1.1	05-11-13	2	128	4	852	1
10.1688888886711	0.812	0.789	0.621	-0.002	0.781	0.786	0.618	0.011	0.793	0.773	0.644	0	0.707	0.709	0.638	0.001	tet_amp_combi_plate_1.1	05-11-13	2	128	4	852	1
10.2541666678735	0.819	0.795	0.626	-0.002	0.788	0.792	0.626	0.01	0.8	0.78	0.65	-0.001	0.715	0.717	0.645	0	tet_amp_combi_plate_1.1	05-11-13	2	128	4	852	1
10.3347222239245	0.826	0.8	0.632	-0.003	0.794	0.797	0.63	0.01	0.809	0.785	0.655	-0.001	0.723	0.725	0.651	0.001	tet_amp_combi_plate_1.1	05-11-13	2	128	4	852	1
10.4200000006822	0.834	0.806	0.639	-0.002	0.804	0.803	0.638	0.011	0.817	0.791	0.662	-0.001	0.732	0.733	0.658	0.001	tet_amp_combi_plate_1.1	05-11-13	2	128	4	852	1
10.5005555567332	0.838	0.81	0.643	-0.003	0.807	0.806	0.642	0.011	0.823	0.795	0.667	-0.002	0.738	0.738	0.664	-0.001	tet_amp_combi_plate_1.1	05-11-13	2	128	4	852	1
10.5858333334909	0.845	0.815	0.65	-0.001	0.814	0.811	0.65	0.011	0.83	0.801	0.676	0	0.744	0.746	0.67	0	tet_amp_combi_plate_1.1	05-11-13	2	128	4	852	1
10.6677777791047	0.85	0.82	0.658	-0.002	0.821	0.816	0.656	0.011	0.837	0.806	0.682	-0.001	0.753	0.753	0.678	0	tet_amp_combi_plate_1.1	05-11-13	2	128	4	852	1
10.7522222232074	0.857	0.824	0.663	-0.001	0.826	0.82	0.663	0.01	0.844	0.81	0.689	-0.001	0.76	0.76	0.684	0.001	tet_amp_combi_plate_1.1	05-11-13	2	128	4	852	1
10.8366666671354	0.861	0.829	0.669	-0.002	0.832	0.825	0.671	0.00899999999999999	0.849	0.816	0.696	-0.001	0.766	0.767	0.691	0	tet_amp_combi_plate_1.1	05-11-13	2	128	4	852	1
10.918055556016	0.868	0.834	0.677	-0.002	0.838	0.829	0.677	0.011	0.857	0.821	0.705	0	0.774	0.773	0.699	0	tet_amp_combi_plate_1.1	05-11-13	2	128	4	852	1
11.0024999999441	0.875	0.839	0.685	-0.002	0.846	0.835	0.686	0.011	0.864	0.827	0.713	-0.001	0.782	0.78	0.707	0.001	tet_amp_combi_plate_1.1	05-11-13	2	128	4	852	1
11.0869444438722	0.879	0.843	0.692	-0.001	0.847	0.838	0.692	0.011	0.868	0.829	0.718	0	0.787	0.787	0.713	0	tet_amp_combi_plate_1.1	05-11-13	2	128	4	852	1
11.1683333327528	0.883	0.846	0.698	-0.001	0.853	0.842	0.698	0.011	0.873	0.834	0.724	-0.002	0.793	0.793	0.72	0.001	tet_amp_combi_plate_1.1	05-11-13	2	128	4	852	1
11.2527777791256	0.887	0.852	0.706	-0.002	0.859	0.846	0.705	0.011	0.878	0.838	0.731	-0.001	0.8	0.8	0.726	0	tet_amp_combi_plate_1.1	05-11-13	2	128	4	852	1
11.3341666680062	0.893	0.858	0.713	-0.001	0.867	0.852	0.716	0.01	0.886	0.844	0.743	-0.001	0.808	0.807	0.735	0	tet_amp_combi_plate_1.1	05-11-13	2	128	4	852	1
11.4186111119343	0.9	0.862	0.722	-0.003	0.871	0.856	0.725	0.011	0.893	0.849	0.749	-0.001	0.814	0.814	0.743	0	tet_amp_combi_plate_1.1	05-11-13	2	128	4	852	1
11.5030555558624	0.902	0.864	0.725	-0.002	0.872	0.858	0.728	0.011	0.895	0.851	0.754	0	0.818	0.819	0.748	0	tet_amp_combi_plate_1.1	05-11-13	2	128	4	852	1
11.5850000014761	0.908	0.871	0.734	-0.002	0.882	0.866	0.74	0.012	0.907	0.861	0.767	0	0.827	0.826	0.757	0.001	tet_amp_combi_plate_1.1	05-11-13	2	128	4	852	1
11.6697222239454	0.912	0.872	0.741	-0.001	0.881	0.867	0.744	0.01	0.905	0.859	0.768	-0.002	0.831	0.831	0.761	0.001	tet_amp_combi_plate_1.1	05-11-13	2	128	4	852	1
11.7516666671145	0.917	0.877	0.748	-0.001	0.886	0.871	0.752	0.011	0.911	0.862	0.776	-0.002	0.837	0.839	0.771	0	tet_amp_combi_plate_1.1	05-11-13	2	128	4	852	1
11.8361111112172	0.92	0.88	0.755	-0.002	0.89	0.874	0.759	0.00899999999999999	0.916	0.867	0.783	-0.002	0.844	0.843	0.776	0	tet_amp_combi_plate_1.1	05-11-13	2	128	4	852	1
11.9205555551453	0.925	0.884	0.763	-0.002	0.895	0.88	0.769	0.011	0.92	0.874	0.794	-0.001	0.851	0.85	0.785	0.001	tet_amp_combi_plate_1.1	05-11-13	2	128	4	852	1
12.0005555567332	0.93	0.888	0.771	-0.001	0.897	0.883	0.775	0.01	0.924	0.877	0.798	-0.001	0.856	0.855	0.791	0	tet_amp_combi_plate_1.1	05-11-13	2	128	4	852	1
12.0858333334909	0.932	0.892	0.778	-0.002	0.902	0.885	0.782	0.011	0.928	0.879	0.806	-0.001	0.86	0.86	0.798	0	tet_amp_combi_plate_1.1	05-11-13	2	128	4	852	1
12.1677777791047	0.937	0.897	0.784	-0.002	0.905	0.892	0.79	0.01	0.932	0.884	0.814	-0.001	0.867	0.866	0.806	0	tet_amp_combi_plate_1.1	05-11-13	2	128	4	852	1
12.2522222232074	0.943	0.901	0.791	-0.002	0.911	0.895	0.798	0.01	0.937	0.89	0.823	-0.001	0.872	0.87	0.811	0	tet_amp_combi_plate_1.1	05-11-13	2	128	4	852	1
12.3366666671354	0.943	0.904	0.803	-0.002	0.914	0.9	0.806	0.01	0.94	0.894	0.83	-0.002	0.877	0.878	0.82	0	tet_amp_combi_plate_1.1	05-11-13	2	128	4	852	1
12.418055556016	0.95	0.909	0.807	-0.003	0.918	0.904	0.814	0.01	0.947	0.897	0.836	-0.003	0.882	0.883	0.826	-0.001	tet_amp_combi_plate_1.1	05-11-13	2	128	4	852	1
12.5024999999441	0.953	0.912	0.814	-0.002	0.921	0.907	0.823	0.01	0.949	0.901	0.843	-0.003	0.887	0.888	0.833	0	tet_amp_combi_plate_1.1	05-11-13	2	128	4	852	1
12.5869444438722	0.956	0.917	0.824	-0.001	0.927	0.914	0.832	0.011	0.954	0.908	0.852	-0.002	0.895	0.894	0.84	0	tet_amp_combi_plate_1.1	05-11-13	2	128	4	852	1
12.6683333327528	0.961	0.92	0.83	-0.002	0.928	0.916	0.835	0.01	0.956	0.91	0.858	-0.002	0.897	0.898	0.847	0	tet_amp_combi_plate_1.1	05-11-13	2	128	4	852	1
12.7527777791256	0.966	0.925	0.84	-0.001	0.934	0.923	0.848	0.01	0.959	0.914	0.867	-0.002	0.903	0.906	0.856	0	tet_amp_combi_plate_1.1	05-11-13	2	128	4	852	1
12.8341666680062	0.971	0.932	0.847	-0.002	0.937	0.926	0.854	0.01	0.963	0.92	0.874	-0.002	0.909	0.91	0.863	0	tet_amp_combi_plate_1.1	05-11-13	2	128	4	852	1
12.9186111119343	0.975	0.937	0.856	-0.002	0.942	0.935	0.865	0.011	0.97	0.928	0.884	-0.001	0.915	0.916	0.871	0	tet_amp_combi_plate_1.1	05-11-13	2	128	4	852	1
13.0030555558624	0.979	0.94	0.862	-0.002	0.949	0.939	0.874	0.012	0.974	0.931	0.892	0	0.919	0.921	0.878	-0.001	tet_amp_combi_plate_1.1	05-11-13	2	128	4	852	1
13.0850000014761	0.982	0.945	0.87	-0.002	0.95	0.94	0.878	0.011	0.978	0.936	0.897	-0.002	0.923	0.926	0.883	-0.001	tet_amp_combi_plate_1.1	05-11-13	2	128	4	852	1
13.1697222239454	0.986	0.949	0.877	-0.001	0.954	0.945	0.888	0.012	0.98	0.94	0.905	0	0.929	0.93	0.891	0	tet_amp_combi_plate_1.1	05-11-13	2	128	4	852	1
13.2516666671145	0.99	0.954	0.884	-0.003	0.956	0.95	0.894	0.01	0.984	0.943	0.912	-0.001	0.933	0.936	0.897	0	tet_amp_combi_plate_1.1	05-11-13	2	128	4	852	1
13.3361111112172	0.995	0.957	0.892	-0.001	0.961	0.954	0.903	0.01	0.988	0.948	0.919	-0.001	0.937	0.939	0.904	0	tet_amp_combi_plate_1.1	05-11-13	2	128	4	852	1
13.4205555551453	0.999	0.961	0.9	-0.003	0.965	0.958	0.91	0.01	0.992	0.953	0.927	-0.002	0.941	0.945	0.911	0	tet_amp_combi_plate_1.1	05-11-13	2	128	4	852	1
13.5005555567332	1.002	0.965	0.906	-0.002	0.969	0.963	0.917	0.01	0.996	0.956	0.932	-0.001	0.946	0.95	0.916	-0.001	tet_amp_combi_plate_1.1	05-11-13	2	128	4	852	1
13.5858333334909	1.005	0.97	0.913	-0.002	0.97	0.967	0.926	0.01	0.998	0.96	0.942	-0.001	0.948	0.955	0.923	-0.001	tet_amp_combi_plate_1.1	05-11-13	2	128	4	852	1
13.6677777791047	1.012	0.975	0.925	-0.001	0.975	0.972	0.933	0.01	1.004	0.966	0.949	-0.001	0.955	0.961	0.93	-0.001	tet_amp_combi_plate_1.1	05-11-13	2	128	4	852	1
13.7522222232074	1.015	0.978	0.927	-0.003	0.979	0.977	0.941	0.01	1.007	0.969	0.956	-0.002	0.958	0.963	0.936	0	tet_amp_combi_plate_1.1	05-11-13	2	128	4	852	1
13.8366666671354	1.018	0.983	0.935	-0.002	0.982	0.98	0.951	0.011	1.012	0.975	0.967	-0.001	0.965	0.97	0.944	0	tet_amp_combi_plate_1.1	05-11-13	2	128	4	852	1
13.918055556016	1.023	0.988	0.945	-0.001	0.988	0.987	0.956	0.01	1.016	0.98	0.971	0	0.969	0.974	0.952	0.001	tet_amp_combi_plate_1.1	05-11-13	2	128	4	852	1
14.0024999999441	1.027	0.991	0.953	-0.002	0.991	0.991	0.967	0.01	1.018	0.982	0.978	0	0.973	0.979	0.959	0	tet_amp_combi_plate_1.1	05-11-13	2	128	4	852	1
14.0869444438722	1.03	0.996	0.961	-0.003	0.995	0.995	0.974	0.011	1.023	0.987	0.986	-0.001	0.976	0.982	0.964	0	tet_amp_combi_plate_1.1	05-11-13	2	128	4	852	1
14.1683333327528	1.034	1.001	0.967	-0.002	0.998	0.999	0.979	0.01	1.027	0.993	0.992	-0.001	0.981	0.987	0.971	0.001	tet_amp_combi_plate_1.1	05-11-13	2	128	4	852	1
14.2527777791256	1.038	1.005	0.973	-0.002	1.003	1.004	0.988	0.01	1.029	0.995	0.999	-0.001	0.985	0.992	0.977	0	tet_amp_combi_plate_1.1	05-11-13	2	128	4	852	1
14.3341666680062	1.043	1.011	0.981	-0.002	1.007	1.008	0.995	0.01	1.033	1.001	1.008	0	0.988	0.997	0.984	0	tet_amp_combi_plate_1.1	05-11-13	2	128	4	852	1
14.4186111119343	1.046	1.015	0.99	-0.002	1.012	1.017	1.007	0.01	1.038	1.005	1.014	-0.001	0.995	1.002	1.014	0	tet_amp_combi_plate_1.1	05-11-13	2	128	4	852	1
14.5030555558624	1.049	1.018	0.996	-0.001	1.013	1.018	1.012	0.011	1.04	1.01	1.022	-0.002	0.998	1.005	1.024	0	tet_amp_combi_plate_1.1	05-11-13	2	128	4	852	1
14.5850000014761	1.054	1.023	1.001	-0.001	1.018	1.025	1.022	0.011	1.044	1.014	1.03	-0.001	1.001	1.009	1.035	0	tet_amp_combi_plate_1.1	05-11-13	2	128	4	852	1
14.6697222239454	1.056	1.027	1.009	-0.001	1.021	1.027	1.028	0.01	1.047	1.019	1.035	-0.001	1.005	1.015	1.045	0	tet_amp_combi_plate_1.1	05-11-13	2	128	4	852	1
14.7541666678735	1.061	1.031	1.017	-0.001	1.023	1.032	1.037	0.01	1.052	1.022	1.045	-0.001	1.009	1.017	1.053	0	tet_amp_combi_plate_1.1	05-11-13	2	128	4	852	1
14.8338888888247	1.064	1.036	1.022	-0.002	1.028	1.038	1.045	0.011	1.055	1.027	1.052	0	1.012	1.023	1.058	0	tet_amp_combi_plate_1.1	05-11-13	2	128	4	852	1
14.9183333327528	1.066	1.039	1.029	-0.002	1.031	1.041	1.052	0.011	1.058	1.031	1.086	-0.001	1.015	1.026	1.066	0	tet_amp_combi_plate_1.1	05-11-13	2	128	4	852	1
15.0027777791256	1.072	1.044	1.037	-0.002	1.035	1.045	1.06	0.01	1.061	1.036	1.108	0	1.019	1.03	1.075	0	tet_amp_combi_plate_1.1	05-11-13	2	128	4	852	1
15.0841666680062	1.077	1.049	1.04	-0.002	1.039	1.05	1.107	0.01	1.064	1.04	1.115	-0.001	1.023	1.035	1.083	0	tet_amp_combi_plate_1.1	05-11-13	2	128	4	852	1
15.1686111119343	1.078	1.053	1.05	-0.001	1.042	1.051	1.122	0.01	1.067	1.042	1.122	-0.001	1.027	1.039	1.09	0	tet_amp_combi_plate_1.1	05-11-13	2	128	4	852	1
15.2530555558624	1.081	1.058	1.056	-0.002	1.045	1.057	1.129	0.01	1.072	1.048	1.131	-0.001	1.031	1.043	1.096	0	tet_amp_combi_plate_1.1	05-11-13	2	128	4	852	1
15.334444444743	1.086	1.062	1.062	-0.002	1.049	1.061	1.134	0.011	1.076	1.052	1.137	-0.001	1.034	1.053	1.102	0	tet_amp_combi_plate_1.1	05-11-13	2	128	4	852	1
15.4188888886711	1.09	1.064	1.072	-0.002	1.052	1.065	1.143	0.01	1.079	1.056	1.146	-0.001	1.037	1.05	1.107	0	tet_amp_combi_plate_1.1	05-11-13	2	128	4	852	1
15.5041666678735	1.093	1.071	1.08	-0.002	1.056	1.069	1.152	0.011	1.082	1.06	1.153	-0.001	1.041	1.056	1.112	0	tet_amp_combi_plate_1.1	05-11-13	2	128	4	852	1
15.5847222239245	1.096	1.073	1.087	-0.001	1.06	1.074	1.156	0.00899999999999999	1.086	1.064	1.157	-0.001	1.044	1.058	1.117	0	tet_amp_combi_plate_1.1	05-11-13	2	128	4	852	1
15.6700000006822	1.099	1.077	1.095	-0.001	1.062	1.075	1.165	0.00899999999999999	1.087	1.067	1.165	-0.001	1.049	1.063	1.122	0	tet_amp_combi_plate_1.1	05-11-13	2	128	4	852	1
15.7511111111962	1.105	1.082	1.128	-0.003	1.066	1.08	1.168	0.01	1.092	1.072	1.17	-0.002	1.052	1.068	1.128	0	tet_amp_combi_plate_1.1	05-11-13	2	128	4	852	1
15.8358333334909	1.106	1.084	1.153	-0.002	1.067	1.084	1.177	0.011	1.095	1.075	1.176	-0.001	1.055	1.072	1.132	0	tet_amp_combi_plate_1.1	05-11-13	2	128	4	852	1
15.9177777791047	1.111	1.089	1.158	-0.002	1.072	1.09	1.182	0.011	1.099	1.081	1.18	-0.001	1.058	1.075	1.135	0	tet_amp_combi_plate_1.1	05-11-13	2	128	4	852	1
16.0022222232074	1.113	1.094	1.168	-0.002	1.075	1.093	1.19	0.00899999999999999	1.101	1.084	1.189	0	1.062	1.079	1.143	0	tet_amp_combi_plate_1.1	05-11-13	2	128	4	852	1
16.0866666671354	1.116	1.097	1.176	-0.002	1.079	1.097	1.195	0.01	1.105	1.088	1.193	-0.002	1.065	1.083	1.147	0	tet_amp_combi_plate_1.1	05-11-13	2	128	4	852	1
16.168055556016	1.12	1.101	1.181	-0.001	1.083	1.102	1.201	0.011	1.107	1.092	1.196	-0.002	1.07	1.089	1.15	-0.001	tet_amp_combi_plate_1.1	05-11-13	2	128	4	852	1
16.2524999999441	1.122	1.104	1.188	-0.001	1.084	1.103	1.206	0.011	1.11	1.095	1.203	-0.001	1.071	1.092	1.156	0	tet_amp_combi_plate_1.1	05-11-13	2	128	4	852	1
16.3369444438722	1.127	1.111	1.195	-0.001	1.09	1.11	1.218	0.011	1.117	1.102	1.213	0	1.077	1.098	1.163	0	tet_amp_combi_plate_1.1	05-11-13	2	128	4	852	1
16.4183333327528	1.131	1.114	1.199	-0.002	1.096	1.116	1.22	0.011	1.118	1.103	1.214	-0.001	1.082	1.103	1.163	0	tet_amp_combi_plate_1.1	05-11-13	2	128	4	852	1
16.5027777791256	1.132	1.116	1.204	-0.001	1.094	1.114	1.222	0.011	1.12	1.106	1.218	-0.002	1.084	1.105	1.169	0	tet_amp_combi_plate_1.1	05-11-13	2	128	4	852	1
16.5841666680062	1.136	1.12	1.209	-0.002	1.098	1.118	1.226	0.011	1.122	1.108	1.219	-0.003	1.087	1.11	1.172	0	tet_amp_combi_plate_1.1	05-11-13	2	128	4	852	1
16.6686111119343	1.139	1.124	1.216	-0.002	1.101	1.122	1.234	0.01	1.124	1.112	1.228	-0.003	1.089	1.115	1.176	-0.001	tet_amp_combi_plate_1.1	05-11-13	2	128	4	852	1
16.7530555558624	1.144	1.128	1.222	-0.002	1.104	1.125	1.24	0.011	1.128	1.115	1.234	-0.002	1.092	1.121	1.182	0	tet_amp_combi_plate_1.1	05-11-13	2	128	4	852	1
16.834444444743	1.146	1.131	1.225	-0.001	1.107	1.129	1.24	0.011	1.132	1.119	1.234	-0.002	1.096	1.124	1.184	0	tet_amp_combi_plate_1.1	05-11-13	2	128	4	852	1
16.9188888886711	1.149	1.136	1.231	-0.002	1.11	1.133	1.248	0.01	1.133	1.122	1.24	-0.002	1.099	1.13	1.191	-0.001	tet_amp_combi_plate_1.1	05-11-13	2	128	4	852	1
17.0033333327738	1.154	1.138	1.235	-0.002	1.112	1.135	1.252	0.01	1.136	1.125	1.245	-0.002	1.102	1.136	1.193	0	tet_amp_combi_plate_1.1	05-11-13	2	128	4	852	1
17.0847222239245	1.156	1.142	1.24	-0.002	1.116	1.14	1.257	0.011	1.143	1.13	1.248	-0.001	1.106	1.155	1.195	0	tet_amp_combi_plate_1.1	05-11-13	2	128	4	852	1
17.1691666680272	1.158	1.145	1.246	-0.002	1.117	1.143	1.264	0.01	1.144	1.133	1.255	-0.001	1.107	1.163	1.201	0	tet_amp_combi_plate_1.1	05-11-13	2	128	4	852	1
17.2536111119553	1.162	1.148	1.25	-0.002	1.122	1.148	1.267	0.01	1.147	1.135	1.258	-0.001	1.112	1.172	1.203	-0.001	tet_amp_combi_plate_1.1	05-11-13	2	128	4	852	1
17.3347222222947	1.165	1.154	1.254	-0.002	1.125	1.151	1.267	0.012	1.15	1.14	1.259	-0.001	1.114	1.175	1.206	0	tet_amp_combi_plate_1.1	05-11-13	2	128	4	852	1
17.4194444447639	1.167	1.156	1.261	-0.002	1.125	1.153	1.274	0.01	1.152	1.143	1.267	-0.001	1.118	1.181	1.211	0	tet_amp_combi_plate_1.1	05-11-13	2	128	4	852	1
17.503888888692	1.17	1.159	1.264	-0.002	1.13	1.156	1.279	0.01	1.155	1.145	1.27	-0.001	1.121	1.186	1.213	-0.002	tet_amp_combi_plate_1.1	05-11-13	2	128	4	852	1
17.5850000014761	1.174	1.163	1.269	-0.001	1.131	1.159	1.28	0.00899999999999999	1.158	1.15	1.271	0	1.123	1.19	1.216	0	tet_amp_combi_plate_1.1	05-11-13	2	128	4	852	1
17.6697222239454	1.175	1.166	1.273	-0.002	1.134	1.163	1.285	0.00899999999999999	1.161	1.151	1.276	-0.001	1.128	1.193	1.22	-0.001	tet_amp_combi_plate_1.1	05-11-13	2	128	4	852	1
17.7541666678735	1.178	1.168	1.277	-0.002	1.137	1.165	1.29	0.00899999999999999	1.163	1.155	1.281	-0.002	1.129	1.197	1.224	0	tet_amp_combi_plate_1.1	05-11-13	2	128	4	852	1
17.8338888888247	1.183	1.173	1.281	0	1.141	1.172	1.293	0.013	1.164	1.156	1.281	-0.001	1.135	1.203	1.227	0	tet_amp_combi_plate_1.1	05-11-13	2	128	4	852	1
17.9183333327528	1.183	1.175	1.286	-0.001	1.142	1.172	1.296	0.00899999999999999	1.167	1.158	1.287	-0.001	1.137	1.206	1.229	-0.001	tet_amp_combi_plate_1.1	05-11-13	2	128	4	852	1
18.0027777791256	1.187	1.179	1.291	-0.002	1.148	1.179	1.306	0.011	1.173	1.164	1.291	-0.002	1.142	1.212	1.235	0	tet_amp_combi_plate_1.1	05-11-13	2	128	4	852	1
18.0841666680062	1.188	1.182	1.291	-0.002	1.147	1.179	1.289	0.00899999999999999	1.173	1.166	1.291	-0.001	1.142	1.212	1.233	-0.002	tet_amp_combi_plate_1.1	05-11-13	2	128	4	852	1
18.1686111119343	1.191	1.184	1.297	-0.002	1.151	1.181	1.308	0.011	1.174	1.167	1.297	-0.001	1.146	1.217	1.239	-0.001	tet_amp_combi_plate_1.1	05-11-13	2	128	4	852	1
18.2530555558624	1.194	1.187	1.299	-0.003	1.153	1.185	1.313	0.00899999999999999	1.179	1.172	1.3	-0.002	1.15	1.221	1.24	0	tet_amp_combi_plate_1.1	05-11-13	2	128	4	852	1
18.334444444743	1.198	1.192	1.302	-0.002	1.155	1.186	1.311	0.00899999999999999	1.182	1.174	1.299	-0.002	1.153	1.223	1.243	-0.001	tet_amp_combi_plate_1.1	05-11-13	2	128	4	852	1
18.4188888886711	1.201	1.194	1.308	-0.002	1.158	1.191	1.319	0.00899999999999999	1.185	1.177	1.307	-0.001	1.157	1.225	1.247	-0.001	tet_amp_combi_plate_1.1	05-11-13	2	128	4	852	1
18.5033333327738	1.204	1.197	1.311	-0.001	1.161	1.195	1.323	0.012	1.19	1.181	1.311	-0.001	1.161	1.231	1.251	-0.001	tet_amp_combi_plate_1.1	05-11-13	2	128	4	852	1
18.5847222239245	1.205	1.202	1.314	-0.001	1.165	1.197	1.322	0.011	1.192	1.184	1.31	-0.001	1.165	1.234	1.252	0	tet_amp_combi_plate_1.1	05-11-13	2	128	4	852	1
18.6691666680272	1.211	1.204	1.321	0	1.168	1.2	1.331	0.012	1.194	1.187	1.318	0	1.169	1.236	1.257	-0.001	tet_amp_combi_plate_1.1	05-11-13	2	128	4	852	1
18.7536111119553	1.21	1.204	1.323	-0.003	1.17	1.203	1.332	0.01	1.193	1.188	1.317	-0.001	1.175	1.24	1.258	-0.001	tet_amp_combi_plate_1.1	05-11-13	2	128	4	852	1
18.8347222222947	1.215	1.209	1.327	-0.002	1.174	1.207	1.335	0.01	1.198	1.192	1.318	-0.001	1.182	1.245	1.261	0	tet_amp_combi_plate_1.1	05-11-13	2	128	4	852	1
18.9194444447639	1.215	1.21	1.328	-0.004	1.172	1.207	1.337	0.00799999999999999	1.198	1.191	1.324	-0.003	1.192	1.246	1.262	0	tet_amp_combi_plate_1.1	05-11-13	2	128	4	852	1
19.003888888692	1.219	1.215	1.332	-0.001	1.175	1.21	1.342	0.011	1.202	1.196	1.329	-0.002	1.204	1.248	1.265	0	tet_amp_combi_plate_1.1	05-11-13	2	128	4	852	1
19.0850000014761	1.221	1.219	1.335	-0.002	1.179	1.213	1.341	0.01	1.207	1.198	1.325	-0.001	1.212	1.251	1.268	-0.001	tet_amp_combi_plate_1.1	05-11-13	2	128	4	852	1
19.1697222239454	1.224	1.219	1.338	-0.001	1.18	1.217	1.346	0.01	1.212	1.202	1.331	-0.001	1.215	1.255	1.272	0	tet_amp_combi_plate_1.1	05-11-13	2	128	4	852	1
19.2541666678735	1.227	1.224	1.343	-0.002	1.186	1.223	1.351	0.01	1.222	1.205	1.337	-0.001	1.218	1.259	1.276	0	tet_amp_combi_plate_1.1	05-11-13	2	128	4	852	1
19.3338888888247	1.227	1.225	1.341	-0.002	1.185	1.222	1.347	0.011	1.23	1.207	1.331	-0.002	1.22	1.257	1.272	-0.001	tet_amp_combi_plate_1.1	05-11-13	2	128	4	852	1
19.4183333327528	1.23	1.228	1.344	-0.001	1.188	1.225	1.356	0.011	1.258	1.207	1.339	-0.002	1.224	1.262	1.279	0	tet_amp_combi_plate_1.1	05-11-13	2	128	4	852	1
19.5027777791256	1.235	1.23	1.348	-0.002	1.19	1.226	1.355	0.00899999999999999	1.272	1.213	1.344	-0.001	1.228	1.264	1.279	-0.001	tet_amp_combi_plate_1.1	05-11-13	2	128	4	852	1
19.5841666680062	1.235	1.233	1.35	-0.002	1.192	1.231	1.355	0.011	1.278	1.214	1.336	-0.001	1.231	1.268	1.279	0	tet_amp_combi_plate_1.1	05-11-13	2	128	4	852	1
19.6686111119343	1.238	1.235	1.354	-0.002	1.195	1.234	1.359	0.01	1.273	1.215	1.343	-0.002	1.234	1.268	1.284	0	tet_amp_combi_plate_1.1	05-11-13	2	128	4	852	1
19.7530555558624	1.241	1.237	1.356	-0.002	1.196	1.235	1.36	0.01	1.283	1.217	1.345	-0.002	1.237	1.271	1.286	0	tet_amp_combi_plate_1.1	05-11-13	2	128	4	852	1
19.834444444743	1.243	1.241	1.356	-0.002	1.197	1.238	1.359	0.01	1.278	1.222	1.344	-0.002	1.24	1.274	1.285	-0.001	tet_amp_combi_plate_1.1	05-11-13	2	128	4	852	1
19.9188888886711	1.245	1.243	1.36	-0.001	1.199	1.24	1.364	0.01	1.286	1.224	1.349	-0.001	1.241	1.276	1.287	-0.001	tet_amp_combi_plate_1.1	05-11-13	2	128	4	852	1
20.0033333327738	1.247	1.245	1.361	-0.002	1.201	1.244	1.366	0.01	1.284	1.225	1.35	-0.003	1.244	1.279	1.29	-0.001	tet_amp_combi_plate_1.1	05-11-13	2	128	4	852	1
20.0847222239245	1.249	1.249	1.361	-0.002	1.206	1.246	1.366	0.01	1.288	1.231	1.35	-0.001	1.246	1.281	1.29	0	tet_amp_combi_plate_1.1	05-11-13	2	128	4	852	1
20.1691666680272	1.251	1.25	1.364	-0.002	1.206	1.248	1.368	0.00899999999999999	1.29	1.231	1.354	-0.002	1.249	1.283	1.297	0	tet_amp_combi_plate_1.1	05-11-13	2	128	4	852	1
20.2536111119553	1.253	1.253	1.367	-0.003	1.208	1.25	1.371	0.011	1.293	1.234	1.356	-0.001	1.251	1.284	1.298	-0.001	tet_amp_combi_plate_1.1	05-11-13	2	128	4	852	1
20.3347222222947	1.256	1.257	1.366	-0.002	1.212	1.254	1.37	0.00899999999999999	1.294	1.237	1.352	-0.001	1.254	1.288	1.298	0	tet_amp_combi_plate_1.1	05-11-13	2	128	4	852	1
20.4194444447639	1.258	1.258	1.37	-0.002	1.213	1.258	1.375	0.011	1.3	1.238	1.361	0	1.256	1.288	1.3	-0.001	tet_amp_combi_plate_1.1	05-11-13	2	128	4	852	1
20.503888888692	1.261	1.26	1.371	-0.002	1.215	1.258	1.377	0.01	1.295	1.241	1.36	-0.002	1.257	1.292	1.302	0	tet_amp_combi_plate_1.1	05-11-13	2	128	4	852	1
20.5850000014761	1.262	1.264	1.373	-0.002	1.219	1.262	1.375	0.01	1.297	1.243	1.359	-0.002	1.26	1.293	1.301	-0.001	tet_amp_combi_plate_1.1	05-11-13	2	128	4	852	1
20.6697222239454	1.267	1.266	1.379	-0.002	1.222	1.267	1.381	0.011	1.303	1.249	1.365	0	1.264	1.295	1.309	0	tet_amp_combi_plate_1.1	05-11-13	2	128	4	852	1
20.7541666678735	1.268	1.268	1.378	-0.002	1.222	1.271	1.383	0.00899999999999999	1.303	1.25	1.367	-0.001	1.267	1.296	1.308	0	tet_amp_combi_plate_1.1	05-11-13	2	128	4	852	1
20.8338888888247	1.27	1.269	1.378	-0.002	1.222	1.271	1.378	0.01	1.304	1.25	1.362	-0.002	1.264	1.297	1.304	-0.001	tet_amp_combi_plate_1.1	05-11-13	2	128	4	852	1
20.9183333327528	1.269	1.271	1.378	-0.002	1.225	1.273	1.384	0.011	1.306	1.253	1.367	-0.001	1.267	1.299	1.31	0	tet_amp_combi_plate_1.1	05-11-13	2	128	4	852	1
21.0027777791256	1.274	1.276	1.381	-0.002	1.229	1.279	1.391	0.01	1.31	1.257	1.371	0	1.27	1.301	1.314	0	tet_amp_combi_plate_1.1	05-11-13	2	128	4	852	1
21.0841666680062	1.274	1.277	1.381	-0.001	1.228	1.279	1.384	0.011	1.309	1.259	1.365	-0.001	1.271	1.306	1.317	-0.001	tet_amp_combi_plate_1.1	05-11-13	2	128	4	852	1
21.1686111119343	1.275	1.278	1.383	-0.002	1.229	1.324	1.388	0.01	1.311	1.258	1.371	-0.001	1.273	1.313	1.322	0	tet_amp_combi_plate_1.1	05-11-13	2	128	4	852	1
21.2530555558624	1.276	1.281	1.384	-0.003	1.23	1.336	1.39	0.01	1.312	1.262	1.38	-0.001	1.275	1.317	1.325	-0.001	tet_amp_combi_plate_1.1	05-11-13	2	128	4	852	1
21.334444444743	1.281	1.283	1.385	-0.002	1.233	1.333	1.388	0.01	1.315	1.265	1.38	-0.002	1.276	1.319	1.325	-0.001	tet_amp_combi_plate_1.1	05-11-13	2	128	4	852	1
21.4188888886711	1.282	1.286	1.389	-0.002	1.234	1.332	1.394	0.01	1.315	1.267	1.385	-0.001	1.278	1.32	1.329	0	tet_amp_combi_plate_1.1	05-11-13	2	128	4	852	1
21.5033333327738	1.284	1.288	1.39	-0.002	1.234	1.334	1.395	0.00899999999999999	1.316	1.284	1.387	-0.001	1.283	1.321	1.33	0	tet_amp_combi_plate_1.1	05-11-13	2	128	4	852	1
21.5847222239245	1.284	1.289	1.392	-0.002	1.238	1.335	1.395	0.00899999999999999	1.32	1.308	1.385	-0.002	1.29	1.325	1.33	-0.001	tet_amp_combi_plate_1.1	05-11-13	2	128	4	852	1
21.6691666680272	1.285	1.291	1.392	-0.001	1.237	1.346	1.404	0.01	1.322	1.313	1.388	-0.002	1.291	1.323	1.331	0	tet_amp_combi_plate_1.1	05-11-13	2	128	4	852	1
21.7511111111962	1.288	1.293	1.395	-0.001	1.241	1.343	1.406	0.011	1.327	1.32	1.388	-0.002	1.293	1.326	1.332	0	tet_amp_combi_plate_1.1	05-11-13	2	128	4	852	1
21.8358333334909	1.286	1.295	1.397	-0.002	1.242	1.347	1.412	0.00899999999999999	1.333	1.32	1.392	-0.001	1.293	1.325	1.333	0	tet_amp_combi_plate_1.1	05-11-13	2	128	4	852	1
21.9200000014971	1.337	1.296	1.402	-0.002	1.241	1.349	1.413	0.00899999999999999	1.333	1.322	1.393	-0.002	1.296	1.324	1.335	-0.001	tet_amp_combi_plate_1.1	05-11-13	2	128	4	852	1
22.0013888903777	1.346	1.301	1.407	-0.001	1.246	1.355	1.415	0.011	1.337	1.326	1.394	-0.001	1.302	1.329	1.336	0	tet_amp_combi_plate_1.1	05-11-13	2	128	4	852	1
22.0861111126724	1.342	1.299	1.41	-0.002	1.245	1.352	1.414	0.01	1.338	1.327	1.396	-0.001	1.303	1.328	1.339	0	tet_amp_combi_plate_1.1	05-11-13	2	128	4	852	1
22.1702777784085	1.347	1.3	1.411	-0.001	1.245	1.353	1.417	0.01	1.337	1.329	1.397	-0.001	1.301	1.329	1.339	0	tet_amp_combi_plate_1.1	05-11-13	2	128	4	852	1
22.2516666671145	1.348	1.305	1.41	-0.002	1.249	1.356	1.414	0.011	1.341	1.332	1.393	-0.002	1.302	1.328	1.338	-0.001	tet_amp_combi_plate_1.1	05-11-13	2	128	4	852	1
22.3361111112172	1.354	1.303	1.414	-0.001	1.248	1.356	1.419	0.011	1.343	1.336	1.399	-0.002	1.304	1.33	1.343	-0.001	tet_amp_combi_plate_1.1	05-11-13	2	128	4	852	1
22.4205555551453	1.347	1.306	1.415	-0.002	1.25	1.362	1.42	0.00899999999999999	1.343	1.343	1.399	-0.001	1.305	1.33	1.342	-0.001	tet_amp_combi_plate_1.1	05-11-13	2	128	4	852	1
22.5005555567332	1.355	1.31	1.416	-0.002	1.258	1.363	1.418	0.01	1.343	1.35	1.396	-0.003	1.306	1.331	1.343	-0.001	tet_amp_combi_plate_1.1	05-11-13	2	128	4	852	1
22.5858333334909	1.353	1.31	1.416	-0.002	1.261	1.366	1.422	0.01	1.344	1.349	1.4	-0.002	1.307	1.33	1.342	-0.001	tet_amp_combi_plate_1.1	05-11-13	2	128	4	852	1
22.6700000014971	1.357	1.313	1.42	-0.001	1.265	1.373	1.424	0.013	1.347	1.357	1.401	-0.002	1.305	1.332	1.345	-0.001	tet_amp_combi_plate_1.1	05-11-13	2	128	4	852	1
22.7513888903777	1.359	1.315	1.419	-0.001	1.265	1.377	1.419	0.01	1.345	1.36	1.397	-0.001	1.309	1.332	1.344	-0.001	tet_amp_combi_plate_1.1	05-11-13	2	128	4	852	1
22.8361111126724	1.355	1.312	1.419	-0.00399999999999999	1.267	1.376	1.422	0.00799999999999999	1.344	1.356	1.4	-0.00299999999999999	1.311	1.332	1.347	-0.001	tet_amp_combi_plate_1.1	05-11-13	2	128	4	852	1
22.9202777784085	1.357	1.315	1.423	-0.002	1.269	1.378	1.423	0.01	1.343	1.36	1.399	-0.001	1.308	1.333	1.344	0	tet_amp_combi_plate_1.1	05-11-13	2	128	4	852	1
23.0016666671145	1.359	1.319	1.421	-0.002	1.273	1.379	1.419	0.01	1.346	1.363	1.396	-0.001	1.313	1.333	1.343	-0.001	tet_amp_combi_plate_1.1	05-11-13	2	128	4	852	1
23.0861111112172	1.365	1.32	1.424	-0.002	1.273	1.379	1.42	0.00899999999999999	1.342	1.362	1.4	-0.001	1.311	1.335	1.344	-0.001	tet_amp_combi_plate_1.1	05-11-13	2	128	4	852	1
23.1705555551453	1.365	1.325	1.425	-0.001	1.275	1.382	1.423	0.01	1.345	1.37	1.402	-0.001	1.313	1.336	1.348	0	tet_amp_combi_plate_1.1	05-11-13	2	128	4	852	1
23.2505555567332	1.369	1.34	1.424	-0.002	1.275	1.38	1.415	0.01	1.345	1.373	1.394	-0.00299999999999999	1.31	1.332	1.342	-0.001	tet_amp_combi_plate_1.1	05-11-13	2	128	4	852	1
23.3358333334909	1.37	1.369	1.424	-0.001	1.276	1.381	1.416	0.00799999999999999	1.345	1.373	1.401	-0.002	1.307	1.333	1.346	-0.001	tet_amp_combi_plate_1.1	05-11-13	2	128	4	852	1
23.4200000014971	1.373	1.373	1.426	-0.002	1.281	1.383	1.416	0.01	1.346	1.376	1.397	-0.003	1.312	1.334	1.343	-0.001	tet_amp_combi_plate_1.1	05-11-13	2	128	4	852	1
23.5013888903777	1.376	1.377	1.426	-0.001	1.326	1.383	1.412	0.00899999999999999	1.343	1.376	1.393	-0.002	1.313	1.331	1.342	-0.001	tet_amp_combi_plate_1.1	05-11-13	2	128	4	852	1
23.5861111126724	1.373	1.384	1.423	-0.00399999999999999	1.325	1.389	1.412	0.00699999999999999	1.346	1.378	1.396	-0.00299999999999999	1.312	1.334	1.344	-0.001	tet_amp_combi_plate_1.1	05-11-13	2	128	4	852	1
23.6702777784085	1.38	1.39	1.426	-0.001	1.335	1.389	1.414	0.012	1.346	1.38	1.393	-0.001	1.312	1.332	1.342	-0.001	tet_amp_combi_plate_1.1	05-11-13	2	128	4	852	1
23.7516666671145	1.38	1.403	1.423	-0.002	1.335	1.391	1.409	0.01	1.346	1.378	1.39	-0.001	1.312	1.33	1.34	-0.001	tet_amp_combi_plate_1.1	05-11-13	2	128	4	852	1
23.8361111112172	1.381	1.408	1.422	-0.001	1.335	1.396	1.412	0.01	1.344	1.378	1.393	-0.002	1.313	1.331	1.341	0	tet_amp_combi_plate_1.1	05-11-13	2	128	4	852	1
23.9205555551453	1.38	1.407	1.42	-0.002	1.338	1.397	1.41	0.01	1.342	1.382	1.391	-0.001	1.309	1.33	1.341	-0.001	tet_amp_combi_plate_1.1	05-11-13	2	128	4	852	1
24.0005555567332	1.38	1.41	1.42	-0.002	1.333	1.397	1.404	0.01	1.344	1.382	1.387	-0.003	1.31	1.331	1.337	0	tet_amp_combi_plate_1.1	05-11-13	2	128	4	852	1
0	-0.001	-0.001	-0.004	-0.003	-0.002	0	0.002	-0.001	-0.002	-0.005	-0.00399999999999999	-0.00599999999999999	-0.003	0.001	-0.001	0.002	tet_amp_combi_plate_1.2	05-11-13	2	128	4	852	2
0.085000000661239	-0.002	-0.001	-0.003	-0.003	-0.001	0	0.002	0	-0.003	-0.004	-0.004	-0.005	-0.003	0.001	0	0.003	tet_amp_combi_plate_1.2	05-11-13	2	128	4	852	2
0.16944444476394	-0.001	-0.002	-0.003	-0.003	-0.002	0	0.002	0	-0.002	-0.004	-0.003	-0.005	-0.003	0	0	0.003	tet_amp_combi_plate_1.2	05-11-13	2	128	4	852	2
0.250833333469927	0	0	-0.002	-0.003	-0.002	0	0.002	0	-0.002	-0.005	-0.003	-0.005	-0.003	0.001	-0.001	0.003	tet_amp_combi_plate_1.2	05-11-13	2	128	4	852	2
0.335277777572628	-0.001	-0.001	-0.003	-0.003	-0.002	0	0.002	0	-0.003	-0.004	-0.003	-0.005	-0.002	0.001	-0.002	0.003	tet_amp_combi_plate_1.2	05-11-13	2	128	4	852	2
0.419722223945428	-0.002	-0.001	-0.003	-0.003	-0.002	-0.001	0.003	-0.001	-0.002	-0.004	-0.003	-0.005	-0.003	0.001	-0.002	0.004	tet_amp_combi_plate_1.2	05-11-13	2	128	4	852	2
0.501666667114478	-0.002	0	-0.002	-0.002	-0.001	0	0.003	0	-0.002	-0.004	-0.002	-0.004	-0.002	0.001	-0.002	0.002	tet_amp_combi_plate_1.2	05-11-13	2	128	4	852	2
0.586111111217178	-0.001	-0.001	-0.002	-0.002	-0.001	0	0.003	0	-0.001	-0.003	-0.002	-0.004	-0.003	0.001	-0.002	0.002	tet_amp_combi_plate_1.2	05-11-13	2	128	4	852	2
0.670555555145256	-0.001	-0.001	-0.002	-0.003	-0.001	0	0.002	0	-0.002	-0.004	-0.003	-0.004	-0.002	0.001	-0.001	0.003	tet_amp_combi_plate_1.2	05-11-13	2	128	4	852	2
0.750555556733161	-0.001	-0.001	-0.002	-0.002	-0.001	0	0.005	0	-0.001	-0.003	-0.003	-0.003	-0.002	0.001	-0.001	0.002	tet_amp_combi_plate_1.2	05-11-13	2	128	4	852	2
0.835000000661239	-0.001	-0.001	-0.002	-0.002	0	0	0.004	0	-0.001	-0.003	-0.002	-0.003	-0.001	0.001	-0.001	0.003	tet_amp_combi_plate_1.2	05-11-13	2	128	4	852	2
0.91944444476394	-0.001	-0.001	-0.002	-0.003	0	-0.001	0.004	0	-0.001	-0.003	-0.002	-0.003	-0.001	0.001	-0.002	0.003	tet_amp_combi_plate_1.2	05-11-13	2	128	4	852	2
1.00083333346993	-0.001	-0.001	-0.002	-0.002	0	0	0.004	0	-0.001	-0.003	-0.002	-0.003	-0.001	0.001	-0.001	0.003	tet_amp_combi_plate_1.2	05-11-13	2	128	4	852	2
1.08527777757263	-0.001	-0.001	-0.002	-0.002	0	0	0.005	0	-0.002	-0.003	-0.002	-0.003	-0.002	0.001	-0.001	0.003	tet_amp_combi_plate_1.2	05-11-13	2	128	4	852	2
1.16972222394543	-0.001	-0.001	-0.001	-0.002	0	0.001	0.003	0	-0.002	-0.003	-0.002	-0.003	-0.002	0	-0.001	0.002	tet_amp_combi_plate_1.2	05-11-13	2	128	4	852	2
1.25166666711448	-0.001	-0.001	-0.001	-0.002	0	0.001	0.003	-0.001	-0.002	-0.002	-0.002	-0.003	-0.002	0	-0.001	0.002	tet_amp_combi_plate_1.2	05-11-13	2	128	4	852	2
1.33611111121718	-0.001	-0.001	-0.003	-0.002	0	0	0.003	0	-0.002	-0.002	-0.002	-0.003	-0.002	0.001	-0.001	0.002	tet_amp_combi_plate_1.2	05-11-13	2	128	4	852	2
1.42055555514526	-0.001	-0.001	-0.001	-0.002	-0.001	0	0.003	-0.001	-0.002	-0.003	-0.002	-0.003	-0.001	0.001	-0.001	0.002	tet_amp_combi_plate_1.2	05-11-13	2	128	4	852	2
1.50055555673316	-0.001	-0.001	-0.001	-0.002	-0.001	0.001	0.003	-0.001	-0.002	-0.002	-0.002	-0.003	-0.002	0	-0.002	0.002	tet_amp_combi_plate_1.2	05-11-13	2	128	4	852	2
1.58500000066124	-0.001	-0.001	-0.001	-0.002	0	-0.001	0.002	0	-0.001	-0.003	-0.002	-0.003	-0.002	0	-0.001	0.002	tet_amp_combi_plate_1.2	05-11-13	2	128	4	852	2
1.66944444476394	-0.001	0	-0.001	-0.001	0	0	0.003	0	-0.001	-0.002	-0.001	-0.003	-0.002	0.001	-0.002	0.002	tet_amp_combi_plate_1.2	05-11-13	2	128	4	852	2
1.75083333346993	0	0	-0.002	-0.001	0	-0.001	0.003	0	-0.001	-0.002	-0.001	-0.003	-0.001	0	-0.001	0.002	tet_amp_combi_plate_1.2	05-11-13	2	128	4	852	2
1.83611111267237	0	0	-0.001	-0.001	0	0	0.003	0	-0.001	-0.002	-0.001	-0.003	-0.001	0	-0.002	0.002	tet_amp_combi_plate_1.2	05-11-13	2	128	4	852	2
1.91805555601604	0	0	-0.001	-0.002	0.001	0	0.003	0.001	0	-0.002	-0.002	-0.002	-0.002	0	-0.002	0.002	tet_amp_combi_plate_1.2	05-11-13	2	128	4	852	2
2.00249999994412	0	0	-0.001	-0.001	0	0.001	0.003	0	0	-0.002	-0.001	-0.002	0	0	-0.001	0.002	tet_amp_combi_plate_1.2	05-11-13	2	128	4	852	2
2.0869444438722	0	0	0	-0.001	0	0	0.003	0	-0.001	-0.002	-0.001	-0.003	-0.001	0.001	-0.001	0.002	tet_amp_combi_plate_1.2	05-11-13	2	128	4	852	2
2.16833333275281	-0.001	0	0	-0.001	0	0	0.003	0	-0.001	-0.002	-0.001	-0.002	-0.001	0.001	-0.002	0.002	tet_amp_combi_plate_1.2	05-11-13	2	128	4	852	2
2.25277777912561	0	0.001	-0.001	-0.002	0.001	0.001	0.004	0	-0.002	-0.001	-0.001	-0.002	-0.001	0.001	-0.001	0.002	tet_amp_combi_plate_1.2	05-11-13	2	128	4	852	2
2.33416666800622	0.001	0.001	0	-0.001	0.001	0.001	0.004	0	0	-0.001	-0.001	-0.002	-0.001	0.001	-0.001	0.002	tet_amp_combi_plate_1.2	05-11-13	2	128	4	852	2
2.4186111119343	0.002	0.001	0.001	-0.001	0.001	0.001	0.004	0	0	-0.002	-0.001	-0.003	-0.001	0.001	-0.002	0.002	tet_amp_combi_plate_1.2	05-11-13	2	128	4	852	2
2.50305555586237	0.001	0.001	0.001	-0.001	0.002	0.001	0.005	0	0	0	0	-0.003	-0.001	0.001	-0.002	0.002	tet_amp_combi_plate_1.2	05-11-13	2	128	4	852	2
2.58500000147615	0.001	0.002	0.001	-0.001	0.002	0.002	0.005	0	0.001	0	0.001	-0.003	0	0.001	-0.001	0.002	tet_amp_combi_plate_1.2	05-11-13	2	128	4	852	2
2.66972222394543	0.002	0.002	0.002	-0.001	0.002	0.003	0.00600000000000001	0	0.002	0	0.001	-0.002	0	0.001	-0.001	0.001	tet_amp_combi_plate_1.2	05-11-13	2	128	4	852	2
2.75166666711448	0.003	0.003	0.002	-0.001	0.003	0.003	0.00600000000000001	0	0.002	0.001	0.002	-0.002	0	0.002	-0.001	0.003	tet_amp_combi_plate_1.2	05-11-13	2	128	4	852	2
2.83611111121718	0.004	0.004	0.003	-0.001	0.004	0.004	0.00700000000000001	0	0.003	0.002	0.002	-0.003	0	0.002	-0.001	0.002	tet_amp_combi_plate_1.2	05-11-13	2	128	4	852	2
2.92055555514526	0.00399999999999999	0.004	0.00399999999999999	-0.001	0.004	0.004	0.00799999999999999	0	0.003	0.002	0.00199999999999999	-0.003	0.001	0.002	0	0.001	tet_amp_combi_plate_1.2	05-11-13	2	128	4	852	2
3.00055555673316	0.00599999999999999	0.00599999999999999	0.00499999999999999	-0.001	0.00499999999999999	0.00499999999999999	0.00799999999999999	0	0.00399999999999999	0.00299999999999999	0.00399999999999999	-0.002	0.001	0.003	0	0.003	tet_amp_combi_plate_1.2	05-11-13	2	128	4	852	2
3.08500000066124	0.00699999999999999	0.00699999999999999	0.00599999999999999	-0.001	0.00699999999999999	0.00699999999999999	0.00899999999999999	0	0.00599999999999999	0.00399999999999999	0.00499999999999999	-0.002	0.002	0.003	0.001	0.002	tet_amp_combi_plate_1.2	05-11-13	2	128	4	852	2
3.1700000014971	0.00899999999999999	0.00899999999999999	0.00799999999999999	-0.001	0.00799999999999999	0.00799999999999999	0.011	0	0.00699999999999999	0.00599999999999999	0.00699999999999999	-0.002	0.00299999999999999	0.00399999999999999	0.001	0.002	tet_amp_combi_plate_1.2	05-11-13	2	128	4	852	2
3.25138889037771	0.011	0.011	0.00899999999999999	-0.002	0.00899999999999999	0.011	0.013	0	0.00899999999999999	0.00799999999999999	0.00799999999999999	-0.002	0.00399999999999999	0.00499999999999999	0.00299999999999999	0.001	tet_amp_combi_plate_1.2	05-11-13	2	128	4	852	2
3.33611111267237	0.013	0.013	0.012	-0.001	0.012	0.012	0.015	0	0.011	0.011	0.01	-0.002	0.00499999999999999	0.00599999999999999	0.00299999999999999	0.001	tet_amp_combi_plate_1.2	05-11-13	2	128	4	852	2
3.41805555601604	0.017	0.016	0.014	-0.002	0.015	0.015	0.017	0	0.014	0.013	0.013	-0.003	0.00599999999999999	0.00599999999999999	0.00399999999999999	0.002	tet_amp_combi_plate_1.2	05-11-13	2	128	4	852	2
3.50249999994412	0.02	0.02	0.018	-0.001	0.017	0.018	0.021	0	0.017	0.016	0.016	-0.003	0.00699999999999999	0.00699999999999999	0.00599999999999999	0.002	tet_amp_combi_plate_1.2	05-11-13	2	128	4	852	2
3.5869444438722	0.025	0.023	0.02	-0.002	0.021	0.022	0.024	0	0.021	0.021	0.02	-0.002	0.00899999999999999	0.01	0.00699999999999999	0.001	tet_amp_combi_plate_1.2	05-11-13	2	128	4	852	2
3.66833333275281	0.029	0.029	0.026	-0.001	0.025	0.026	0.027	0	0.025	0.025	0.024	-0.002	0.011	0.012	0.00899999999999999	0.002	tet_amp_combi_plate_1.2	05-11-13	2	128	4	852	2
3.75277777912561	0.035	0.035	0.03	-0.001	0.031	0.031	0.033	0	0.031	0.031	0.029	-0.002	0.014	0.014	0.011	0.002	tet_amp_combi_plate_1.2	05-11-13	2	128	4	852	2
3.83416666800622	0.042	0.04	0.035	-0.001	0.035	0.037	0.039	0	0.036	0.036	0.034	-0.002	0.016	0.016	0.015	0.001	tet_amp_combi_plate_1.2	05-11-13	2	128	4	852	2
3.9186111119343	0.047	0.046	0.04	-0.002	0.042	0.042	0.043	-0.001	0.042	0.042	0.04	-0.002	0.021	0.02	0.017	0.001	tet_amp_combi_plate_1.2	05-11-13	2	128	4	852	2
4.00305555586237	0.054	0.053	0.048	-0.001	0.049	0.05	0.05	0	0.048	0.049	0.045	-0.002	0.024	0.023	0.02	0.001	tet_amp_combi_plate_1.2	05-11-13	2	128	4	852	2
4.08444444474299	0.064	0.061	0.056	-0.001	0.055	0.057	0.056	0	0.055	0.056	0.053	-0.002	0.03	0.028	0.025	0.001	tet_amp_combi_plate_1.2	05-11-13	2	128	4	852	2
4.16888888867106	0.075	0.073	0.066	-0.002	0.065	0.066	0.067	0.001	0.066	0.068	0.063	-0.002	0.035	0.034	0.03	0.001	tet_amp_combi_plate_1.2	05-11-13	2	128	4	852	2
4.25333333277376	0.089	0.086	0.079	-0.001	0.077	0.079	0.079	0	0.077	0.079	0.074	-0.002	0.041	0.039	0.036	0.002	tet_amp_combi_plate_1.2	05-11-13	2	128	4	852	2
4.33388888882473	0.1	0.097	0.089	0	0.089	0.092	0.09	-0.001	0.088	0.089	0.085	-0.002	0.046	0.046	0.041	0.001	tet_amp_combi_plate_1.2	05-11-13	2	128	4	852	2
4.41833333275281	0.114	0.109	0.103	-0.001	0.099	0.102	0.102	0	0.098	0.101	0.096	-0.001	0.053	0.051	0.048	0.002	tet_amp_combi_plate_1.2	05-11-13	2	128	4	852	2
4.50277777912561	0.133	0.129	0.119	-0.001	0.112	0.114	0.117	0	0.115	0.117	0.113	-0.002	0.062	0.059	0.056	0.002	tet_amp_combi_plate_1.2	05-11-13	2	128	4	852	2
4.58416666800622	0.141	0.143	0.133	0	0.132	0.133	0.135	0.001	0.133	0.136	0.132	-0.001	0.074	0.069	0.066	0.002	tet_amp_combi_plate_1.2	05-11-13	2	128	4	852	2
4.6686111119343	0.149	0.151	0.14	0	0.145	0.148	0.144	0.001	0.141	0.146	0.139	-0.001	0.084	0.078	0.076	0.001	tet_amp_combi_plate_1.2	05-11-13	2	128	4	852	2
4.75305555586237	0.16	0.152	0.142	-0.002	0.151	0.155	0.145	-0.001	0.145	0.149	0.143	-0.003	0.093	0.09	0.086	0.001	tet_amp_combi_plate_1.2	05-11-13	2	128	4	852	2
4.83444444474299	0.17	0.17	0.155	-0.002	0.153	0.156	0.148	0	0.155	0.154	0.146	-0.003	0.106	0.099	0.098	0.001	tet_amp_combi_plate_1.2	05-11-13	2	128	4	852	2
4.91888888867106	0.175	0.177	0.162	-0.001	0.169	0.173	0.166	0	0.167	0.17	0.161	-0.003	0.125	0.115	0.115	0.001	tet_amp_combi_plate_1.2	05-11-13	2	128	4	852	2
5.00416666787351	0.182	0.18	0.168	-0.001	0.174	0.177	0.17	0	0.172	0.174	0.169	-0.003	0.141	0.136	0.134	0.001	tet_amp_combi_plate_1.2	05-11-13	2	128	4	852	2
5.08388888882473	0.188	0.188	0.177	-0.001	0.179	0.184	0.178	0	0.178	0.179	0.176	-0.003	0.144	0.145	0.141	0.001	tet_amp_combi_plate_1.2	05-11-13	2	128	4	852	2
5.16833333275281	0.197	0.197	0.186	-0.002	0.186	0.191	0.187	-0.002	0.182	0.186	0.184	-0.004	0.15	0.151	0.146	0.001	tet_amp_combi_plate_1.2	05-11-13	2	128	4	852	2
5.25277777912561	0.206	0.206	0.194	-0.002	0.195	0.199	0.196	-0.001	0.19	0.195	0.193	-0.00299999999999999	0.162	0.157	0.155	0.001	tet_amp_combi_plate_1.2	05-11-13	2	128	4	852	2
5.33416666800622	0.217	0.218	0.204	0.001	0.205	0.209	0.204	0.001	0.2	0.204	0.201	-0.002	0.167	0.171	0.164	0.001	tet_amp_combi_plate_1.2	05-11-13	2	128	4	852	2
5.4186111119343	0.226	0.227	0.213	-0.002	0.213	0.219	0.213	-0.001	0.21	0.213	0.21	-0.003	0.17	0.174	0.168	0	tet_amp_combi_plate_1.2	05-11-13	2	128	4	852	2
5.50305555586237	0.236	0.238	0.224	-0.001	0.226	0.229	0.224	0	0.221	0.224	0.221	-0.003	0.178	0.177	0.172	0.001	tet_amp_combi_plate_1.2	05-11-13	2	128	4	852	2
5.58500000147615	0.246	0.247	0.231	-0.001	0.234	0.239	0.231	0	0.229	0.233	0.228	-0.003	0.182	0.185	0.183	0.001	tet_amp_combi_plate_1.2	05-11-13	2	128	4	852	2
5.66972222394543	0.257	0.26	0.242	-0.001	0.244	0.249	0.241	0	0.24	0.245	0.24	-0.002	0.188	0.192	0.187	0.001	tet_amp_combi_plate_1.2	05-11-13	2	128	4	852	2
5.75416666787351	0.268	0.271	0.253	-0.001	0.255	0.26	0.252	0	0.252	0.256	0.25	-0.002	0.198	0.198	0.197	0.001	tet_amp_combi_plate_1.2	05-11-13	2	128	4	852	2
5.83388888882473	0.279	0.281	0.262	-0.001	0.265	0.27	0.261	0	0.26	0.265	0.258	-0.003	0.205	0.204	0.204	0	tet_amp_combi_plate_1.2	05-11-13	2	128	4	852	2
5.91833333275281	0.29	0.293	0.272	-0.002	0.277	0.282	0.271	0	0.271	0.277	0.269	-0.003	0.215	0.214	0.214	0.001	tet_amp_combi_plate_1.2	05-11-13	2	128	4	852	2
6.00277777912561	0.302	0.306	0.283	-0.001	0.289	0.295	0.282	0	0.283	0.289	0.28	-0.002	0.225	0.226	0.225	0.001	tet_amp_combi_plate_1.2	05-11-13	2	128	4	852	2
6.08416666800622	0.315	0.318	0.293	-0.001	0.298	0.305	0.291	0	0.293	0.299	0.289	-0.002	0.235	0.235	0.234	0	tet_amp_combi_plate_1.2	05-11-13	2	128	4	852	2
6.1686111119343	0.328	0.332	0.304	-0.002	0.311	0.318	0.302	0	0.305	0.312	0.301	-0.002	0.245	0.245	0.244	0.001	tet_amp_combi_plate_1.2	05-11-13	2	128	4	852	2
6.25305555586237	0.341	0.343	0.313	-0.001	0.324	0.332	0.313	0	0.318	0.325	0.31	-0.003	0.254	0.257	0.253	0	tet_amp_combi_plate_1.2	05-11-13	2	128	4	852	2
6.33444444474299	0.353	0.351	0.32	-0.001	0.336	0.342	0.321	0	0.33	0.337	0.321	-0.003	0.265	0.268	0.264	0.001	tet_amp_combi_plate_1.2	05-11-13	2	128	4	852	2
6.41888888867106	0.362	0.361	0.327	-0.001	0.348	0.353	0.33	0	0.343	0.351	0.333	-0.003	0.275	0.279	0.274	0	tet_amp_combi_plate_1.2	05-11-13	2	128	4	852	2
6.50333333277376	0.371	0.371	0.337	-0.001	0.359	0.363	0.338	0	0.358	0.362	0.342	-0.002	0.287	0.29	0.286	0.001	tet_amp_combi_plate_1.2	05-11-13	2	128	4	852	2
6.58472222392447	0.379	0.378	0.342	-0.001	0.366	0.37	0.344	0	0.369	0.371	0.35	-0.003	0.297	0.3	0.296	0	tet_amp_combi_plate_1.2	05-11-13	2	128	4	852	2
6.66916666802717	0.389	0.388	0.351	-0.001	0.377	0.381	0.352	0	0.379	0.382	0.359	-0.003	0.308	0.313	0.307	0	tet_amp_combi_plate_1.2	05-11-13	2	128	4	852	2
6.75111111119622	0.4	0.399	0.357	-0.001	0.385	0.389	0.359	0	0.388	0.39	0.367	-0.003	0.32	0.326	0.318	0.001	tet_amp_combi_plate_1.2	05-11-13	2	128	4	852	2
6.83583333349088	0.411	0.409	0.363	-0.002	0.395	0.399	0.365	0	0.398	0.4	0.373	-0.002	0.333	0.338	0.331	0.001	tet_amp_combi_plate_1.2	05-11-13	2	128	4	852	2
6.91777777910465	0.421	0.419	0.37	-0.001	0.406	0.409	0.372	0	0.409	0.41	0.381	-0.002	0.346	0.351	0.343	0.001	tet_amp_combi_plate_1.2	05-11-13	2	128	4	852	2
7.00222222320735	0.433	0.432	0.38	-0.001	0.417	0.42	0.378	-0.001	0.419	0.421	0.388	-0.003	0.358	0.365	0.355	0.001	tet_amp_combi_plate_1.2	05-11-13	2	128	4	852	2
7.08666666713543	0.443	0.442	0.388	-0.001	0.427	0.43	0.388	0	0.431	0.432	0.398	-0.003	0.37	0.378	0.368	0.001	tet_amp_combi_plate_1.2	05-11-13	2	128	4	852	2
7.16805555601604	0.456	0.454	0.395	-0.001	0.437	0.441	0.395	0	0.443	0.443	0.406	-0.002	0.379	0.392	0.377	0.001	tet_amp_combi_plate_1.2	05-11-13	2	128	4	852	2
7.25249999994412	0.468	0.466	0.403	-0.001	0.449	0.453	0.403	0	0.454	0.453	0.415	-0.003	0.389	0.4	0.385	0.001	tet_amp_combi_plate_1.2	05-11-13	2	128	4	852	2
7.3369444438722	0.479	0.478	0.41	-0.001	0.461	0.465	0.41	-0.001	0.465	0.465	0.423	-0.002	0.4	0.412	0.397	0	tet_amp_combi_plate_1.2	05-11-13	2	128	4	852	2
7.41833333275281	0.493	0.49	0.418	-0.001	0.472	0.475	0.418	0	0.478	0.477	0.431	-0.002	0.412	0.422	0.407	0	tet_amp_combi_plate_1.2	05-11-13	2	128	4	852	2
7.50277777912561	0.505	0.502	0.428	-0.001	0.484	0.487	0.426	0	0.489	0.489	0.44	-0.003	0.422	0.433	0.417	0	tet_amp_combi_plate_1.2	05-11-13	2	128	4	852	2
7.58416666800622	0.518	0.514	0.437	-0.002	0.497	0.499	0.436	0	0.501	0.501	0.448	-0.002	0.433	0.443	0.427	0	tet_amp_combi_plate_1.2	05-11-13	2	128	4	852	2
7.6686111119343	0.531	0.529	0.444	-0.001	0.508	0.512	0.442	0	0.514	0.513	0.457	-0.003	0.444	0.455	0.438	0.001	tet_amp_combi_plate_1.2	05-11-13	2	128	4	852	2
7.75305555586237	0.545	0.542	0.454	-0.001	0.522	0.525	0.451	0.001	0.527	0.527	0.467	-0.002	0.454	0.466	0.448	0.001	tet_amp_combi_plate_1.2	05-11-13	2	128	4	852	2
7.83444444474299	0.559	0.556	0.461	-0.001	0.535	0.538	0.458	0	0.54	0.538	0.474	-0.002	0.464	0.477	0.456	0	tet_amp_combi_plate_1.2	05-11-13	2	128	4	852	2
7.91888888867106	0.571	0.569	0.469	-0.001	0.548	0.55	0.464	0	0.553	0.551	0.482	-0.002	0.475	0.486	0.466	0	tet_amp_combi_plate_1.2	05-11-13	2	128	4	852	2
8.00416666787351	0.586	0.584	0.476	-0.001	0.561	0.563	0.473	0	0.566	0.563	0.489	-0.003	0.486	0.497	0.476	0	tet_amp_combi_plate_1.2	05-11-13	2	128	4	852	2
8.08388888882473	0.602	0.598	0.486	-0.001	0.576	0.578	0.482	0	0.582	0.579	0.498	-0.002	0.498	0.51	0.487	0	tet_amp_combi_plate_1.2	05-11-13	2	128	4	852	2
8.16833333275281	0.614	0.612	0.495	-0.001	0.589	0.591	0.488	0	0.595	0.592	0.505	-0.002	0.507	0.521	0.496	0	tet_amp_combi_plate_1.2	05-11-13	2	128	4	852	2
8.25277777912561	0.627	0.627	0.503	-0.001	0.604	0.605	0.497	0	0.608	0.607	0.514	-0.002	0.519	0.532	0.504	0	tet_amp_combi_plate_1.2	05-11-13	2	128	4	852	2
8.33416666800622	0.639	0.64	0.51	-0.001	0.617	0.618	0.503	0	0.618	0.618	0.521	-0.002	0.53	0.545	0.514	0	tet_amp_combi_plate_1.2	05-11-13	2	128	4	852	2
8.4186111119343	0.651	0.652	0.518	-0.002	0.631	0.632	0.512	0	0.631	0.633	0.53	-0.002	0.542	0.556	0.524	0	tet_amp_combi_plate_1.2	05-11-13	2	128	4	852	2
8.50305555586237	0.661	0.664	0.527	-0.001	0.645	0.645	0.519	0	0.642	0.644	0.537	-0.002	0.554	0.567	0.534	0	tet_amp_combi_plate_1.2	05-11-13	2	128	4	852	2
8.58500000147615	0.673	0.676	0.537	-0.001	0.656	0.658	0.528	-0.001	0.652	0.656	0.548	-0.003	0.567	0.582	0.545	0	tet_amp_combi_plate_1.2	05-11-13	2	128	4	852	2
8.66972222394543	0.685	0.689	0.545	-0.001	0.668	0.67	0.535	0	0.664	0.668	0.556	-0.002	0.581	0.593	0.556	0	tet_amp_combi_plate_1.2	05-11-13	2	128	4	852	2
8.75166666711448	0.695	0.699	0.554	-0.001	0.678	0.68	0.544	0	0.674	0.678	0.565	-0.003	0.59	0.604	0.567	0	tet_amp_combi_plate_1.2	05-11-13	2	128	4	852	2
8.83611111121718	0.706	0.71	0.561	-0.001	0.689	0.691	0.551	0	0.685	0.689	0.573	-0.003	0.601	0.615	0.577	0	tet_amp_combi_plate_1.2	05-11-13	2	128	4	852	2
8.92055555514526	0.718	0.721	0.573	-0.001	0.702	0.702	0.561	-0.001	0.698	0.697	0.586	-0.002	0.612	0.627	0.588	0	tet_amp_combi_plate_1.2	05-11-13	2	128	4	852	2
9.00055555673316	0.725	0.73	0.58	-0.001	0.708	0.711	0.566	0	0.704	0.709	0.592	-0.002	0.619	0.633	0.595	0	tet_amp_combi_plate_1.2	05-11-13	2	128	4	852	2
9.08583333349088	0.735	0.741	0.589	-0.001	0.721	0.721	0.575	0	0.714	0.719	0.601	-0.003	0.629	0.643	0.604	-0.001	tet_amp_combi_plate_1.2	05-11-13	2	128	4	852	2
9.16777777910465	0.749	0.753	0.599	-0.001	0.732	0.733	0.587	-0.001	0.727	0.732	0.611	-0.002	0.64	0.654	0.613	-0.001	tet_amp_combi_plate_1.2	05-11-13	2	128	4	852	2
9.25222222320735	0.758	0.763	0.606	-0.001	0.742	0.743	0.595	0	0.737	0.741	0.617	-0.003	0.649	0.663	0.621	0	tet_amp_combi_plate_1.2	05-11-13	2	128	4	852	2
9.33666666713543	0.767	0.772	0.613	-0.001	0.752	0.752	0.603	0	0.746	0.751	0.625	-0.002	0.658	0.673	0.629	0	tet_amp_combi_plate_1.2	05-11-13	2	128	4	852	2
9.41805555601604	0.778	0.782	0.619	-0.002	0.761	0.762	0.611	0	0.756	0.761	0.633	-0.002	0.667	0.682	0.636	0	tet_amp_combi_plate_1.2	05-11-13	2	128	4	852	2
9.50249999994412	0.789	0.792	0.625	-0.001	0.771	0.772	0.617	0	0.767	0.771	0.639	-0.002	0.676	0.692	0.644	0	tet_amp_combi_plate_1.2	05-11-13	2	128	4	852	2
9.5869444438722	0.8	0.803	0.634	-0.001	0.782	0.782	0.624	-0.001	0.775	0.78	0.648	-0.002	0.686	0.704	0.654	0	tet_amp_combi_plate_1.2	05-11-13	2	128	4	852	2
9.66833333275281	0.809	0.815	0.64	-0.001	0.792	0.79	0.631	0	0.788	0.791	0.655	-0.002	0.696	0.713	0.662	-0.001	tet_amp_combi_plate_1.2	05-11-13	2	128	4	852	2
9.75277777912561	0.818	0.822	0.648	-0.001	0.801	0.799	0.637	0	0.798	0.801	0.66	-0.002	0.704	0.722	0.669	0	tet_amp_combi_plate_1.2	05-11-13	2	128	4	852	2
9.83416666800622	0.828	0.831	0.655	-0.001	0.81	0.808	0.645	0	0.807	0.809	0.667	-0.002	0.713	0.732	0.676	0	tet_amp_combi_plate_1.2	05-11-13	2	128	4	852	2
9.9186111119343	0.836	0.841	0.66	-0.001	0.82	0.816	0.65	0	0.818	0.818	0.674	-0.002	0.722	0.739	0.685	0	tet_amp_combi_plate_1.2	05-11-13	2	128	4	852	2
10.0030555558624	0.846	0.851	0.667	-0.001	0.829	0.824	0.657	-0.001	0.826	0.825	0.681	-0.003	0.731	0.75	0.693	-0.001	tet_amp_combi_plate_1.2	05-11-13	2	128	4	852	2
10.084444444743	0.857	0.858	0.674	-0.001	0.837	0.834	0.663	0	0.835	0.835	0.688	-0.002	0.74	0.758	0.701	0	tet_amp_combi_plate_1.2	05-11-13	2	128	4	852	2
10.1688888886711	0.865	0.868	0.682	-0.001	0.846	0.841	0.67	0	0.844	0.844	0.695	-0.002	0.749	0.77	0.709	0	tet_amp_combi_plate_1.2	05-11-13	2	128	4	852	2
10.2541666678735	0.873	0.877	0.69	-0.001	0.855	0.85	0.678	0	0.854	0.853	0.703	-0.002	0.759	0.78	0.719	0	tet_amp_combi_plate_1.2	05-11-13	2	128	4	852	2
10.3347222239245	0.882	0.886	0.698	-0.001	0.865	0.857	0.685	0	0.863	0.86	0.71	-0.002	0.767	0.789	0.726	-0.001	tet_amp_combi_plate_1.2	05-11-13	2	128	4	852	2
10.4200000006822	0.893	0.894	0.706	-0.001	0.874	0.866	0.692	0.001	0.873	0.87	0.719	-0.002	0.777	0.8	0.736	0	tet_amp_combi_plate_1.2	05-11-13	2	128	4	852	2
10.5005555567332	0.899	0.901	0.712	-0.001	0.879	0.871	0.699	0	0.879	0.875	0.725	-0.001	0.784	0.808	0.743	0	tet_amp_combi_plate_1.2	05-11-13	2	128	4	852	2
10.5858333334909	0.907	0.909	0.719	-0.001	0.888	0.878	0.706	0	0.887	0.883	0.732	-0.003	0.792	0.816	0.751	0	tet_amp_combi_plate_1.2	05-11-13	2	128	4	852	2
10.6677777791047	0.917	0.917	0.728	-0.001	0.896	0.885	0.713	0	0.897	0.891	0.741	-0.002	0.804	0.825	0.759	-0.001	tet_amp_combi_plate_1.2	05-11-13	2	128	4	852	2
10.7522222232074	0.923	0.923	0.736	-0.001	0.905	0.892	0.721	0	0.906	0.899	0.749	-0.002	0.81	0.836	0.768	0	tet_amp_combi_plate_1.2	05-11-13	2	128	4	852	2
10.8366666671354	0.932	0.93	0.743	0	0.913	0.897	0.728	-0.001	0.913	0.905	0.756	-0.002	0.82	0.845	0.778	-0.001	tet_amp_combi_plate_1.2	05-11-13	2	128	4	852	2
10.918055556016	0.941	0.936	0.752	-0.001	0.921	0.904	0.736	0	0.922	0.913	0.764	-0.002	0.827	0.854	0.788	-0.001	tet_amp_combi_plate_1.2	05-11-13	2	128	4	852	2
11.0024999999441	0.949	0.944	0.761	-0.001	0.926	0.912	0.746	0	0.931	0.92	0.77	-0.002	0.838	0.866	0.807	0	tet_amp_combi_plate_1.2	05-11-13	2	128	4	852	2
11.0869444438722	0.955	0.95	0.767	0	0.933	0.914	0.751	0	0.937	0.925	0.78	-0.002	0.844	0.872	0.82	0	tet_amp_combi_plate_1.2	05-11-13	2	128	4	852	2
11.1683333327528	0.963	0.955	0.774	-0.001	0.938	0.922	0.759	0	0.945	0.931	0.788	-0.002	0.853	0.882	0.831	0	tet_amp_combi_plate_1.2	05-11-13	2	128	4	852	2
11.2527777791256	0.969	0.963	0.783	-0.001	0.946	0.927	0.768	0	0.954	0.936	0.795	-0.003	0.859	0.889	0.841	-0.001	tet_amp_combi_plate_1.2	05-11-13	2	128	4	852	2
11.3341666680062	0.978	0.97	0.794	-0.001	0.952	0.933	0.777	0	0.962	0.945	0.806	-0.003	0.869	0.901	0.852	0	tet_amp_combi_plate_1.2	05-11-13	2	128	4	852	2
11.4186111119343	0.984	0.974	0.802	-0.001	0.959	0.937	0.786	0	0.968	0.952	0.813	-0.002	0.878	0.91	0.861	-0.001	tet_amp_combi_plate_1.2	05-11-13	2	128	4	852	2
11.5030555558624	0.989	0.978	0.809	-0.001	0.963	0.942	0.791	0	0.973	0.955	0.82	-0.002	0.884	0.915	0.867	0	tet_amp_combi_plate_1.2	05-11-13	2	128	4	852	2
11.5850000014761	0.997	0.985	0.818	-0.001	0.969	0.949	0.801	-0.002	0.981	0.961	0.833	-0.003	0.893	0.928	0.878	-0.001	tet_amp_combi_plate_1.2	05-11-13	2	128	4	852	2
11.6697222239454	1.002	0.989	0.826	-0.001	0.975	0.954	0.808	-0.001	0.986	0.966	0.839	-0.003	0.898	0.934	0.886	0	tet_amp_combi_plate_1.2	05-11-13	2	128	4	852	2
11.7516666671145	1.008	0.992	0.833	-0.001	0.979	0.955	0.817	0	0.991	0.969	0.847	-0.002	0.906	0.944	0.896	-0.001	tet_amp_combi_plate_1.2	05-11-13	2	128	4	852	2
11.8361111112172	1.014	0.998	0.841	-0.001	0.985	0.962	0.824	0	0.999	0.976	0.855	-0.002	0.911	0.951	0.904	-0.001	tet_amp_combi_plate_1.2	05-11-13	2	128	4	852	2
11.9205555551453	1.019	1.002	0.851	-0.001	0.989	0.966	0.833	0.001	1.004	0.981	0.865	-0.002	0.921	0.962	0.912	-0.001	tet_amp_combi_plate_1.2	05-11-13	2	128	4	852	2
12.0005555567332	1.025	1.007	0.859	-0.001	0.995	0.969	0.841	0	1.009	0.985	0.873	-0.003	0.927	0.971	0.919	0	tet_amp_combi_plate_1.2	05-11-13	2	128	4	852	2
12.0858333334909	1.031	1.011	0.866	-0.001	1	0.973	0.847	-0.001	1.015	0.989	0.881	-0.002	0.934	0.981	0.928	0	tet_amp_combi_plate_1.2	05-11-13	2	128	4	852	2
12.1677777791047	1.038	1.017	0.875	-0.002	1.004	0.979	0.859	0	1.021	0.993	0.891	-0.002	0.94	0.988	0.936	0	tet_amp_combi_plate_1.2	05-11-13	2	128	4	852	2
12.2522222232074	1.041	1.02	0.882	-0.001	1.008	0.983	0.867	-0.001	1.027	0.999	0.899	-0.002	0.946	0.995	0.944	0	tet_amp_combi_plate_1.2	05-11-13	2	128	4	852	2
12.3366666671354	1.048	1.026	0.891	-0.001	1.014	0.988	0.875	0	1.033	1.003	0.924	-0.002	0.953	1.003	0.951	-0.001	tet_amp_combi_plate_1.2	05-11-13	2	128	4	852	2
12.418055556016	1.051	1.029	0.9	-0.001	1.017	0.992	0.883	0	1.037	1.007	0.938	-0.002	0.959	1.012	0.96	-0.001	tet_amp_combi_plate_1.2	05-11-13	2	128	4	852	2
12.5024999999441	1.056	1.033	0.909	0	1.021	0.997	0.891	0.001	1.043	1.012	0.948	-0.002	0.966	1.018	0.967	-0.001	tet_amp_combi_plate_1.2	05-11-13	2	128	4	852	2
12.5869444438722	1.063	1.039	0.917	-0.001	1.027	1	0.903	0	1.048	1.016	0.957	-0.002	0.97	1.024	0.971	-0.001	tet_amp_combi_plate_1.2	05-11-13	2	128	4	852	2
12.6683333327528	1.067	1.042	0.924	-0.001	1.031	1.004	0.907	-0.001	1.054	1.021	0.964	-0.002	0.977	1.032	0.981	0	tet_amp_combi_plate_1.2	05-11-13	2	128	4	852	2
12.7527777791256	1.071	1.046	0.934	-0.001	1.035	1.01	0.918	0	1.059	1.026	0.976	-0.002	0.983	1.039	0.988	-0.001	tet_amp_combi_plate_1.2	05-11-13	2	128	4	852	2
12.8341666680062	1.076	1.051	0.944	-0.001	1.039	1.014	0.929	0	1.065	1.03	0.983	-0.002	0.987	1.045	0.995	-0.001	tet_amp_combi_plate_1.2	05-11-13	2	128	4	852	2
12.9186111119343	1.081	1.057	0.953	0	1.044	1.02	0.938	-0.001	1.071	1.036	0.994	-0.003	0.996	1.054	1.005	-0.001	tet_amp_combi_plate_1.2	05-11-13	2	128	4	852	2
13.0030555558624	1.086	1.061	0.962	0	1.048	1.024	0.947	0	1.075	1.039	1	-0.002	1.001	1.059	1.01	0	tet_amp_combi_plate_1.2	05-11-13	2	128	4	852	2
13.0850000014761	1.09	1.064	0.968	-0.001	1.052	1.027	0.952	-0.001	1.078	1.042	1.007	-0.003	1.006	1.066	1.015	-0.001	tet_amp_combi_plate_1.2	05-11-13	2	128	4	852	2
13.1697222239454	1.095	1.069	0.977	-0.001	1.055	1.03	0.962	0	1.083	1.046	1.016	-0.002	1.01	1.071	1.021	-0.001	tet_amp_combi_plate_1.2	05-11-13	2	128	4	852	2
13.2516666671145	1.097	1.073	0.986	-0.001	1.06	1.037	0.97	-0.001	1.088	1.052	1.025	-0.003	1.016	1.078	1.029	-0.001	tet_amp_combi_plate_1.2	05-11-13	2	128	4	852	2
13.3361111112172	1.101	1.077	0.999	-0.001	1.062	1.038	0.976	0	1.093	1.055	1.031	-0.002	1.021	1.084	1.035	-0.001	tet_amp_combi_plate_1.2	05-11-13	2	128	4	852	2
13.4205555551453	1.106	1.081	1.017	-0.001	1.067	1.044	0.986	0	1.096	1.058	1.038	-0.003	1.026	1.089	1.04	-0.001	tet_amp_combi_plate_1.2	05-11-13	2	128	4	852	2
13.5005555567332	1.11	1.084	1.029	0	1.071	1.048	0.994	-0.001	1.101	1.063	1.046	-0.002	1.032	1.095	1.045	-0.001	tet_amp_combi_plate_1.2	05-11-13	2	128	4	852	2
13.5858333334909	1.115	1.09	1.037	0	1.074	1.052	1.003	0.001	1.107	1.068	1.053	-0.002	1.036	1.099	1.053	0	tet_amp_combi_plate_1.2	05-11-13	2	128	4	852	2
13.6677777791047	1.118	1.094	1.047	-0.001	1.078	1.057	1.028	0	1.11	1.071	1.06	-0.001	1.041	1.106	1.058	-0.001	tet_amp_combi_plate_1.2	05-11-13	2	128	4	852	2
13.7522222232074	1.12	1.097	1.057	-0.001	1.081	1.06	1.042	-0.001	1.114	1.075	1.068	-0.002	1.048	1.112	1.065	-0.001	tet_amp_combi_plate_1.2	05-11-13	2	128	4	852	2
13.8366666671354	1.126	1.103	1.067	-0.001	1.086	1.067	1.052	-0.001	1.118	1.08	1.075	-0.002	1.053	1.118	1.071	-0.001	tet_amp_combi_plate_1.2	05-11-13	2	128	4	852	2
13.918055556016	1.129	1.106	1.074	-0.001	1.088	1.069	1.061	0	1.121	1.083	1.081	-0.002	1.057	1.123	1.076	-0.001	tet_amp_combi_plate_1.2	05-11-13	2	128	4	852	2
14.0024999999441	1.133	1.111	1.082	0	1.094	1.075	1.069	-0.001	1.126	1.089	1.089	-0.003	1.061	1.127	1.081	0	tet_amp_combi_plate_1.2	05-11-13	2	128	4	852	2
14.0869444438722	1.137	1.115	1.089	-0.001	1.095	1.079	1.077	0	1.129	1.09	1.095	-0.002	1.067	1.135	1.085	-0.001	tet_amp_combi_plate_1.2	05-11-13	2	128	4	852	2
14.1683333327528	1.142	1.118	1.097	-0.001	1.098	1.081	1.084	-0.001	1.132	1.095	1.103	-0.002	1.072	1.139	1.092	-0.001	tet_amp_combi_plate_1.2	05-11-13	2	128	4	852	2
14.2527777791256	1.143	1.122	1.104	-0.001	1.103	1.085	1.091	-0.001	1.136	1.099	1.108	-0.002	1.075	1.143	1.096	-0.001	tet_amp_combi_plate_1.2	05-11-13	2	128	4	852	2
14.3341666680062	1.147	1.127	1.11	-0.001	1.107	1.09	1.097	0	1.14	1.104	1.115	-0.002	1.08	1.148	1.102	-0.001	tet_amp_combi_plate_1.2	05-11-13	2	128	4	852	2
14.4186111119343	1.153	1.133	1.12	0	1.111	1.096	1.109	0	1.145	1.11	1.124	-0.002	1.088	1.155	1.11	-0.001	tet_amp_combi_plate_1.2	05-11-13	2	128	4	852	2
14.5030555558624	1.155	1.136	1.126	-0.001	1.112	1.1	1.113	0	1.148	1.113	1.128	-0.002	1.09	1.157	1.111	-0.001	tet_amp_combi_plate_1.2	05-11-13	2	128	4	852	2
14.5850000014761	1.159	1.138	1.132	-0.001	1.116	1.103	1.12	0	1.151	1.115	1.134	-0.003	1.095	1.161	1.118	-0.001	tet_amp_combi_plate_1.2	05-11-13	2	128	4	852	2
14.6697222239454	1.161	1.143	1.14	-0.001	1.119	1.108	1.127	0	1.155	1.12	1.14	-0.002	1.099	1.166	1.122	-0.001	tet_amp_combi_plate_1.2	05-11-13	2	128	4	852	2
14.7541666678735	1.165	1.147	1.146	-0.001	1.123	1.112	1.135	-0.001	1.157	1.124	1.147	-0.003	1.104	1.172	1.128	-0.001	tet_amp_combi_plate_1.2	05-11-13	2	128	4	852	2
14.8338888888247	1.169	1.151	1.151	-0.001	1.126	1.115	1.139	0	1.163	1.127	1.152	-0.001	1.108	1.175	1.132	-0.001	tet_amp_combi_plate_1.2	05-11-13	2	128	4	852	2
14.9183333327528	1.172	1.156	1.158	-0.001	1.13	1.12	1.146	0	1.165	1.132	1.159	-0.002	1.113	1.179	1.135	-0.001	tet_amp_combi_plate_1.2	05-11-13	2	128	4	852	2
15.0027777791256	1.174	1.159	1.165	-0.001	1.134	1.123	1.152	0	1.169	1.135	1.163	-0.002	1.124	1.184	1.139	-0.001	tet_amp_combi_plate_1.2	05-11-13	2	128	4	852	2
15.0841666680062	1.177	1.162	1.172	-0.001	1.137	1.128	1.16	-0.001	1.173	1.14	1.169	-0.002	1.13	1.189	1.146	-0.001	tet_amp_combi_plate_1.2	05-11-13	2	128	4	852	2
15.1686111119343	1.182	1.166	1.178	0	1.14	1.132	1.166	0	1.175	1.143	1.173	-0.002	1.136	1.193	1.148	-0.001	tet_amp_combi_plate_1.2	05-11-13	2	128	4	852	2
15.2530555558624	1.185	1.17	1.183	-0.001	1.144	1.137	1.172	0	1.179	1.148	1.182	-0.002	1.142	1.195	1.152	0	tet_amp_combi_plate_1.2	05-11-13	2	128	4	852	2
15.334444444743	1.189	1.176	1.19	-0.001	1.146	1.139	1.179	0.001	1.183	1.151	1.186	-0.002	1.146	1.201	1.156	-0.001	tet_amp_combi_plate_1.2	05-11-13	2	128	4	852	2
15.4188888886711	1.191	1.178	1.196	-0.001	1.15	1.146	1.187	0	1.186	1.156	1.192	-0.003	1.151	1.204	1.161	-0.001	tet_amp_combi_plate_1.2	05-11-13	2	128	4	852	2
15.5041666678735	1.196	1.182	1.201	-0.001	1.152	1.148	1.19	-0.001	1.19	1.159	1.197	-0.002	1.157	1.208	1.165	-0.001	tet_amp_combi_plate_1.2	05-11-13	2	128	4	852	2
15.5847222239245	1.2	1.188	1.207	-0.001	1.157	1.153	1.198	0	1.193	1.162	1.2	-0.003	1.16	1.21	1.168	0	tet_amp_combi_plate_1.2	05-11-13	2	128	4	852	2
15.6700000006822	1.202	1.19	1.214	-0.001	1.159	1.155	1.203	-0.001	1.195	1.165	1.207	-0.002	1.166	1.215	1.172	-0.001	tet_amp_combi_plate_1.2	05-11-13	2	128	4	852	2
15.7511111111962	1.206	1.193	1.217	-0.001	1.163	1.16	1.209	0	1.208	1.17	1.211	-0.003	1.169	1.219	1.177	-0.001	tet_amp_combi_plate_1.2	05-11-13	2	128	4	852	2
15.8358333334909	1.208	1.198	1.222	-0.001	1.166	1.163	1.213	0	1.214	1.172	1.217	-0.002	1.172	1.221	1.18	-0.001	tet_amp_combi_plate_1.2	05-11-13	2	128	4	852	2
15.9177777791047	1.211	1.202	1.228	-0.001	1.168	1.166	1.216	0	1.221	1.177	1.218	-0.003	1.177	1.224	1.183	-0.001	tet_amp_combi_plate_1.2	05-11-13	2	128	4	852	2
16.0022222232074	1.213	1.204	1.234	-0.001	1.171	1.169	1.223	0	1.227	1.182	1.224	-0.002	1.181	1.228	1.187	-0.001	tet_amp_combi_plate_1.2	05-11-13	2	128	4	852	2
16.0866666671354	1.216	1.208	1.238	-0.001	1.176	1.175	1.23	0	1.231	1.184	1.228	-0.002	1.186	1.233	1.191	-0.001	tet_amp_combi_plate_1.2	05-11-13	2	128	4	852	2
16.168055556016	1.22	1.213	1.242	0	1.18	1.178	1.233	0	1.236	1.188	1.233	-0.002	1.189	1.235	1.195	-0.001	tet_amp_combi_plate_1.2	05-11-13	2	128	4	852	2
16.2524999999441	1.222	1.217	1.246	0	1.18	1.18	1.238	0	1.24	1.192	1.236	-0.003	1.192	1.236	1.197	-0.001	tet_amp_combi_plate_1.2	05-11-13	2	128	4	852	2
16.3369444438722	1.228	1.224	1.257	-0.001	1.187	1.186	1.244	0	1.243	1.198	1.245	-0.002	1.199	1.243	1.203	-0.001	tet_amp_combi_plate_1.2	05-11-13	2	128	4	852	2
16.4183333327528	1.229	1.234	1.256	-0.002	1.188	1.188	1.248	0	1.25	1.205	1.249	-0.002	1.203	1.247	1.207	-0.001	tet_amp_combi_plate_1.2	05-11-13	2	128	4	852	2
16.5027777791256	1.232	1.244	1.262	-0.001	1.19	1.193	1.252	0	1.251	1.216	1.249	-0.002	1.203	1.246	1.205	-0.001	tet_amp_combi_plate_1.2	05-11-13	2	128	4	852	2
16.5841666680062	1.236	1.253	1.265	-0.001	1.194	1.197	1.256	0	1.255	1.231	1.252	-0.002	1.208	1.249	1.209	-0.001	tet_amp_combi_plate_1.2	05-11-13	2	128	4	852	2
16.6686111119343	1.237	1.261	1.27	0	1.197	1.199	1.259	0	1.256	1.238	1.257	-0.003	1.21	1.252	1.211	-0.002	tet_amp_combi_plate_1.2	05-11-13	2	128	4	852	2
16.7530555558624	1.241	1.266	1.275	-0.001	1.198	1.201	1.265	0	1.259	1.241	1.26	-0.003	1.213	1.256	1.215	-0.002	tet_amp_combi_plate_1.2	05-11-13	2	128	4	852	2
16.834444444743	1.244	1.27	1.277	-0.001	1.202	1.206	1.267	0	1.263	1.246	1.266	-0.002	1.217	1.259	1.218	-0.001	tet_amp_combi_plate_1.2	05-11-13	2	128	4	852	2
16.9188888886711	1.256	1.274	1.283	0	1.205	1.209	1.274	0	1.268	1.248	1.268	-0.002	1.219	1.262	1.221	-0.001	tet_amp_combi_plate_1.2	05-11-13	2	128	4	852	2
17.0033333327738	1.269	1.279	1.287	-0.001	1.209	1.212	1.276	-0.001	1.269	1.256	1.273	-0.003	1.222	1.263	1.223	-0.002	tet_amp_combi_plate_1.2	05-11-13	2	128	4	852	2
17.0847222239245	1.273	1.283	1.289	-0.002	1.21	1.217	1.281	-0.001	1.265	1.26	1.276	-0.003	1.225	1.266	1.227	0	tet_amp_combi_plate_1.2	05-11-13	2	128	4	852	2
17.1691666680272	1.281	1.285	1.294	-0.001	1.215	1.221	1.285	-0.001	1.274	1.262	1.28	-0.002	1.23	1.267	1.229	-0.001	tet_amp_combi_plate_1.2	05-11-13	2	128	4	852	2
17.2536111119553	1.282	1.286	1.3	-0.001	1.217	1.224	1.289	0	1.277	1.261	1.282	-0.003	1.234	1.271	1.232	-0.001	tet_amp_combi_plate_1.2	05-11-13	2	128	4	852	2
17.3347222222947	1.289	1.293	1.299	-0.002	1.221	1.228	1.292	0.001	1.282	1.272	1.286	-0.001	1.237	1.274	1.234	0	tet_amp_combi_plate_1.2	05-11-13	2	128	4	852	2
17.4194444447639	1.291	1.298	1.307	-0.001	1.223	1.231	1.296	0	1.284	1.274	1.287	-0.003	1.237	1.275	1.237	0	tet_amp_combi_plate_1.2	05-11-13	2	128	4	852	2
17.503888888692	1.294	1.298	1.309	-0.001	1.224	1.236	1.3	0	1.287	1.278	1.289	-0.003	1.242	1.278	1.24	-0.002	tet_amp_combi_plate_1.2	05-11-13	2	128	4	852	2
17.5850000014761	1.3	1.303	1.314	-0.001	1.228	1.241	1.302	0	1.289	1.282	1.296	-0.003	1.244	1.281	1.242	-0.001	tet_amp_combi_plate_1.2	05-11-13	2	128	4	852	2
17.6697222239454	1.3	1.304	1.317	0	1.229	1.246	1.306	0	1.29	1.286	1.298	-0.003	1.245	1.282	1.246	-0.002	tet_amp_combi_plate_1.2	05-11-13	2	128	4	852	2
17.7541666678735	1.304	1.304	1.318	-0.001	1.233	1.246	1.31	0	1.291	1.29	1.3	-0.003	1.248	1.283	1.246	-0.002	tet_amp_combi_plate_1.2	05-11-13	2	128	4	852	2
17.8338888888247	1.309	1.314	1.32	-0.001	1.237	1.26	1.313	0	1.294	1.293	1.305	-0.002	1.25	1.287	1.249	-0.001	tet_amp_combi_plate_1.2	05-11-13	2	128	4	852	2
17.9183333327528	1.309	1.312	1.325	-0.001	1.239	1.271	1.317	0.001	1.295	1.294	1.306	-0.002	1.254	1.291	1.252	-0.002	tet_amp_combi_plate_1.2	05-11-13	2	128	4	852	2
18.0027777791256	1.308	1.323	1.328	-0.002	1.244	1.276	1.322	-0.002	1.298	1.3	1.311	-0.004	1.26	1.294	1.257	-0.002	tet_amp_combi_plate_1.2	05-11-13	2	128	4	852	2
18.0841666680062	1.313	1.324	1.329	-0.001	1.253	1.282	1.325	0	1.3	1.302	1.312	-0.002	1.26	1.294	1.256	0	tet_amp_combi_plate_1.2	05-11-13	2	128	4	852	2
18.1686111119343	1.314	1.326	1.331	-0.001	1.269	1.284	1.327	-0.001	1.302	1.304	1.315	-0.002	1.262	1.295	1.258	-0.002	tet_amp_combi_plate_1.2	05-11-13	2	128	4	852	2
18.2530555558624	1.311	1.327	1.333	0	1.275	1.289	1.331	-0.001	1.305	1.307	1.316	-0.003	1.262	1.297	1.26	-0.002	tet_amp_combi_plate_1.2	05-11-13	2	128	4	852	2
18.334444444743	1.312	1.325	1.335	-0.001	1.28	1.298	1.332	0	1.305	1.31	1.322	-0.002	1.267	1.3	1.265	-0.001	tet_amp_combi_plate_1.2	05-11-13	2	128	4	852	2
18.4188888886711	1.321	1.33	1.339	0	1.288	1.302	1.333	0	1.306	1.314	1.321	-0.001	1.27	1.302	1.266	-0.001	tet_amp_combi_plate_1.2	05-11-13	2	128	4	852	2
18.5033333327738	1.329	1.335	1.342	0	1.294	1.306	1.338	0.001	1.309	1.317	1.325	-0.001	1.271	1.304	1.268	-0.002	tet_amp_combi_plate_1.2	05-11-13	2	128	4	852	2
18.5847222239245	1.329	1.338	1.344	-0.001	1.298	1.309	1.34	-0.001	1.309	1.315	1.326	-0.002	1.273	1.306	1.271	-0.001	tet_amp_combi_plate_1.2	05-11-13	2	128	4	852	2
18.6691666680272	1.323	1.343	1.344	0	1.301	1.315	1.343	0	1.312	1.318	1.328	-0.003	1.273	1.306	1.27	-0.001	tet_amp_combi_plate_1.2	05-11-13	2	128	4	852	2
18.7536111119553	1.33	1.342	1.347	-0.001	1.304	1.317	1.346	0	1.315	1.321	1.329	-0.003	1.276	1.307	1.272	-0.001	tet_amp_combi_plate_1.2	05-11-13	2	128	4	852	2
18.8347222222947	1.336	1.347	1.354	0	1.307	1.321	1.35	0.001	1.315	1.324	1.335	-0.003	1.279	1.31	1.278	-0.002	tet_amp_combi_plate_1.2	05-11-13	2	128	4	852	2
18.9194444447639	1.334	1.346	1.354	0	1.311	1.324	1.351	0.001	1.317	1.322	1.334	-0.002	1.278	1.311	1.276	-0.001	tet_amp_combi_plate_1.2	05-11-13	2	128	4	852	2
19.003888888692	1.339	1.347	1.355	-0.003	1.312	1.325	1.348	-0.002	1.313	1.325	1.333	-0.004	1.279	1.313	1.278	-0.00199999999999999	tet_amp_combi_plate_1.2	05-11-13	2	128	4	852	2
19.0850000014761	1.34	1.346	1.355	0	1.316	1.329	1.354	0	1.317	1.326	1.34	-0.002	1.282	1.314	1.28	-0.001	tet_amp_combi_plate_1.2	05-11-13	2	128	4	852	2
19.1697222239454	1.344	1.348	1.359	-0.001	1.319	1.332	1.355	0	1.319	1.33	1.339	-0.003	1.285	1.317	1.283	-0.002	tet_amp_combi_plate_1.2	05-11-13	2	128	4	852	2
19.2541666678735	1.343	1.351	1.361	0	1.322	1.337	1.358	0	1.321	1.331	1.343	-0.002	1.289	1.32	1.288	-0.002	tet_amp_combi_plate_1.2	05-11-13	2	128	4	852	2
19.3338888888247	1.347	1.35	1.362	-0.001	1.321	1.338	1.358	0	1.322	1.331	1.343	-0.003	1.287	1.318	1.286	-0.002	tet_amp_combi_plate_1.2	05-11-13	2	128	4	852	2
19.4183333327528	1.339	1.353	1.36	-0.002	1.327	1.338	1.362	0	1.322	1.333	1.343	-0.002	1.291	1.319	1.288	-0.001	tet_amp_combi_plate_1.2	05-11-13	2	128	4	852	2
19.5027777791256	1.346	1.355	1.366	-0.001	1.328	1.341	1.363	0.001	1.324	1.332	1.345	-0.001	1.293	1.32	1.291	-0.002	tet_amp_combi_plate_1.2	05-11-13	2	128	4	852	2
19.5841666680062	1.35	1.358	1.365	0.001	1.329	1.344	1.366	-0.001	1.326	1.335	1.348	-0.003	1.291	1.321	1.29	-0.00299999999999999	tet_amp_combi_plate_1.2	05-11-13	2	128	4	852	2
19.6686111119343	1.341	1.359	1.369	0	1.33	1.346	1.364	-0.001	1.328	1.336	1.348	-0.003	1.295	1.324	1.292	-0.001	tet_amp_combi_plate_1.2	05-11-13	2	128	4	852	2
19.7530555558624	1.347	1.359	1.368	-0.001	1.331	1.348	1.366	0	1.332	1.334	1.35	-0.00299999999999999	1.297	1.332	1.295	-0.00199999999999999	tet_amp_combi_plate_1.2	05-11-13	2	128	4	852	2
19.834444444743	1.346	1.361	1.371	-0.001	1.334	1.347	1.372	-0.001	1.336	1.339	1.35	-0.002	1.298	1.336	1.295	-0.001	tet_amp_combi_plate_1.2	05-11-13	2	128	4	852	2
19.9188888886711	1.356	1.36	1.372	-0.002	1.334	1.351	1.371	0.001	1.34	1.338	1.351	-0.002	1.299	1.336	1.297	-0.001	tet_amp_combi_plate_1.2	05-11-13	2	128	4	852	2
20.0033333327738	1.346	1.368	1.371	-0.002	1.332	1.351	1.37	0	1.339	1.339	1.351	-0.00399999999999999	1.299	1.335	1.299	-0.00199999999999999	tet_amp_combi_plate_1.2	05-11-13	2	128	4	852	2
20.0847222239245	1.358	1.37	1.376	-0.001	1.337	1.352	1.373	0	1.34	1.346	1.353	-0.002	1.304	1.339	1.306	-0.001	tet_amp_combi_plate_1.2	05-11-13	2	128	4	852	2
20.1691666680272	1.358	1.371	1.377	-0.001	1.338	1.353	1.376	0	1.343	1.353	1.356	-0.003	1.3	1.341	1.309	-0.001	tet_amp_combi_plate_1.2	05-11-13	2	128	4	852	2
20.2536111119553	1.36	1.375	1.377	-0.001	1.339	1.357	1.376	0	1.344	1.354	1.355	-0.003	1.314	1.341	1.311	-0.001	tet_amp_combi_plate_1.2	05-11-13	2	128	4	852	2
20.3347222222947	1.369	1.38	1.379	-0.001	1.342	1.357	1.38	0.001	1.346	1.358	1.363	-0.003	1.315	1.344	1.314	-0.001	tet_amp_combi_plate_1.2	05-11-13	2	128	4	852	2
20.4194444447639	1.366	1.385	1.383	-0.001	1.341	1.358	1.378	0	1.346	1.358	1.368	-0.003	1.317	1.344	1.315	-0.002	tet_amp_combi_plate_1.2	05-11-13	2	128	4	852	2
20.503888888692	1.375	1.388	1.383	0	1.346	1.361	1.379	0	1.349	1.358	1.37	-0.005	1.318	1.345	1.317	-0.002	tet_amp_combi_plate_1.2	05-11-13	2	128	4	852	2
20.5850000014761	1.368	1.389	1.381	-0.002	1.352	1.36	1.379	-0.002	1.35	1.357	1.372	-0.00299999999999999	1.32	1.345	1.321	-0.001	tet_amp_combi_plate_1.2	05-11-13	2	128	4	852	2
20.6697222239454	1.369	1.39	1.391	0	1.357	1.367	1.385	0.002	1.356	1.364	1.376	-0.001	1.321	1.35	1.323	-0.001	tet_amp_combi_plate_1.2	05-11-13	2	128	4	852	2
20.7541666678735	1.372	1.39	1.397	-0.001	1.36	1.37	1.388	-0.001	1.352	1.362	1.372	-0.00399999999999999	1.322	1.349	1.324	-0.00299999999999999	tet_amp_combi_plate_1.2	05-11-13	2	128	4	852	2
20.8338888888247	1.377	1.39	1.398	-0.001	1.358	1.375	1.387	0	1.355	1.362	1.374	-0.003	1.32	1.35	1.324	-0.002	tet_amp_combi_plate_1.2	05-11-13	2	128	4	852	2
20.9183333327528	1.374	1.388	1.397	-0.002	1.354	1.374	1.385	-0.002	1.352	1.36	1.372	-0.00599999999999999	1.321	1.348	1.323	-0.00299999999999999	tet_amp_combi_plate_1.2	05-11-13	2	128	4	852	2
21.0027777791256	1.374	1.392	1.401	0	1.363	1.378	1.395	0	1.359	1.366	1.38	-0.002	1.325	1.352	1.327	-0.001	tet_amp_combi_plate_1.2	05-11-13	2	128	4	852	2
21.0841666680062	1.372	1.389	1.4	-0.001	1.363	1.378	1.4	0	1.356	1.366	1.379	-0.003	1.324	1.351	1.327	-0.002	tet_amp_combi_plate_1.2	05-11-13	2	128	4	852	2
21.1686111119343	1.377	1.393	1.403	-0.001	1.362	1.379	1.403	-0.001	1.357	1.367	1.381	-0.003	1.326	1.351	1.329	-0.001	tet_amp_combi_plate_1.2	05-11-13	2	128	4	852	2
21.2530555558624	1.376	1.395	1.405	0	1.364	1.382	1.404	0	1.355	1.369	1.38	-0.002	1.325	1.353	1.33	-0.002	tet_amp_combi_plate_1.2	05-11-13	2	128	4	852	2
21.334444444743	1.375	1.393	1.406	0	1.366	1.382	1.405	0	1.356	1.368	1.381	-0.002	1.328	1.353	1.333	-0.001	tet_amp_combi_plate_1.2	05-11-13	2	128	4	852	2
21.4188888886711	1.374	1.396	1.408	-0.001	1.364	1.383	1.407	0	1.354	1.368	1.383	-0.003	1.328	1.353	1.331	-0.002	tet_amp_combi_plate_1.2	05-11-13	2	128	4	852	2
21.5033333327738	1.38	1.396	1.411	-0.001	1.369	1.385	1.409	0	1.353	1.37	1.384	-0.003	1.328	1.353	1.333	-0.002	tet_amp_combi_plate_1.2	05-11-13	2	128	4	852	2
21.5847222239245	1.379	1.396	1.411	-0.001	1.368	1.386	1.415	0	1.352	1.373	1.387	-0.001	1.33	1.352	1.334	-0.001	tet_amp_combi_plate_1.2	05-11-13	2	128	4	852	2
21.6691666680272	1.377	1.395	1.413	-0.001	1.369	1.386	1.413	0	1.349	1.374	1.387	-0.003	1.33	1.353	1.334	-0.002	tet_amp_combi_plate_1.2	05-11-13	2	128	4	852	2
21.7511111111962	1.377	1.397	1.415	0.001	1.369	1.386	1.415	0	1.351	1.372	1.388	-0.003	1.327	1.353	1.334	-0.002	tet_amp_combi_plate_1.2	05-11-13	2	128	4	852	2
21.8358333334909	1.371	1.397	1.416	0	1.369	1.388	1.416	0	1.35	1.374	1.388	-0.003	1.328	1.352	1.333	-0.002	tet_amp_combi_plate_1.2	05-11-13	2	128	4	852	2
21.9200000014971	1.369	1.395	1.415	-0.001	1.369	1.389	1.414	-0.001	1.348	1.373	1.389	-0.003	1.329	1.351	1.337	-0.00199999999999999	tet_amp_combi_plate_1.2	05-11-13	2	128	4	852	2
22.0013888903777	1.368	1.397	1.415	-0.001	1.371	1.393	1.418	0	1.35	1.374	1.39	-0.003	1.331	1.355	1.341	-0.002	tet_amp_combi_plate_1.2	05-11-13	2	128	4	852	2
22.0861111126724	1.367	1.393	1.411	-0.003	1.369	1.388	1.417	-0.002	1.345	1.37	1.386	-0.003	1.331	1.356	1.34	-0.001	tet_amp_combi_plate_1.2	05-11-13	2	128	4	852	2
22.1702777784085	1.372	1.392	1.414	-0.001	1.367	1.389	1.418	0	1.346	1.372	1.387	-0.002	1.33	1.356	1.34	-0.001	tet_amp_combi_plate_1.2	05-11-13	2	128	4	852	2
22.2516666671145	1.372	1.39	1.414	-0.001	1.369	1.392	1.417	0	1.346	1.372	1.388	-0.002	1.329	1.356	1.338	-0.00299999999999999	tet_amp_combi_plate_1.2	05-11-13	2	128	4	852	2
22.3361111112172	1.369	1.39	1.412	-0.001	1.369	1.389	1.414	0	1.343	1.372	1.388	-0.003	1.33	1.355	1.341	-0.001	tet_amp_combi_plate_1.2	05-11-13	2	128	4	852	2
22.4205555551453	1.368	1.391	1.41	-0.001	1.368	1.39	1.416	0	1.34	1.37	1.386	-0.002	1.333	1.355	1.339	-0.001	tet_amp_combi_plate_1.2	05-11-13	2	128	4	852	2
22.5005555567332	1.37	1.391	1.412	-0.001	1.37	1.391	1.416	0	1.342	1.37	1.385	-0.002	1.33	1.356	1.339	-0.00199999999999999	tet_amp_combi_plate_1.2	05-11-13	2	128	4	852	2
22.5858333334909	1.363	1.389	1.409	-0.002	1.371	1.388	1.413	-0.001	1.338	1.371	1.379	-0.003	1.329	1.355	1.337	-0.00199999999999999	tet_amp_combi_plate_1.2	05-11-13	2	128	4	852	2
22.6700000014971	1.363	1.387	1.407	-0.001	1.368	1.386	1.412	0	1.338	1.369	1.382	-0.003	1.33	1.355	1.337	-0.001	tet_amp_combi_plate_1.2	05-11-13	2	128	4	852	2
22.7513888903777	1.364	1.386	1.405	-0.001	1.367	1.387	1.41	0	1.338	1.365	1.382	-0.003	1.33	1.356	1.335	-0.002	tet_amp_combi_plate_1.2	05-11-13	2	128	4	852	2
22.8361111126724	1.362	1.383	1.406	0	1.366	1.386	1.407	-0.001	1.335	1.367	1.378	-0.00299999999999999	1.33	1.352	1.337	-0.001	tet_amp_combi_plate_1.2	05-11-13	2	128	4	852	2
22.9202777784085	1.362	1.384	1.404	0	1.366	1.384	1.408	0	1.336	1.365	1.379	-0.003	1.328	1.352	1.333	-0.001	tet_amp_combi_plate_1.2	05-11-13	2	128	4	852	2
23.0016666671145	1.36	1.382	1.403	-0.001	1.363	1.383	1.407	-0.001	1.333	1.365	1.381	-0.002	1.329	1.35	1.331	-0.00199999999999999	tet_amp_combi_plate_1.2	05-11-13	2	128	4	852	2
23.0861111112172	1.361	1.382	1.402	-0.002	1.36	1.383	1.404	0	1.334	1.365	1.376	-0.002	1.329	1.35	1.329	-0.001	tet_amp_combi_plate_1.2	05-11-13	2	128	4	852	2
23.1705555551453	1.364	1.384	1.407	0.001	1.367	1.384	1.41	0.002	1.339	1.366	1.382	0.001	1.334	1.353	1.335	0.002	tet_amp_combi_plate_1.2	05-11-13	2	128	4	852	2
23.2505555567332	1.359	1.38	1.399	0	1.362	1.381	1.404	0	1.332	1.361	1.373	-0.00199999999999999	1.326	1.348	1.329	-0.002	tet_amp_combi_plate_1.2	05-11-13	2	128	4	852	2
23.3358333334909	1.359	1.376	1.398	-0.001	1.361	1.378	1.403	0	1.331	1.361	1.371	-0.003	1.326	1.345	1.325	-0.002	tet_amp_combi_plate_1.2	05-11-13	2	128	4	852	2
23.4200000014971	1.357	1.379	1.399	-0.001	1.358	1.379	1.401	0	1.33	1.357	1.37	-0.003	1.322	1.341	1.325	-0.002	tet_amp_combi_plate_1.2	05-11-13	2	128	4	852	2
23.5013888903777	1.355	1.377	1.398	0.001	1.362	1.377	1.403	0.001	1.331	1.357	1.374	-0.001	1.322	1.345	1.324	-0.001	tet_amp_combi_plate_1.2	05-11-13	2	128	4	852	2
23.5861111126724	1.352	1.374	1.398	0	1.359	1.379	1.399	0.000999999999999987	1.332	1.357	1.369	-0.00199999999999999	1.322	1.343	1.322	-0.001	tet_amp_combi_plate_1.2	05-11-13	2	128	4	852	2
23.6702777784085	1.348	1.375	1.397	-0.001	1.36	1.379	1.399	0	1.327	1.36	1.368	-0.002	1.321	1.339	1.323	-0.001	tet_amp_combi_plate_1.2	05-11-13	2	128	4	852	2
23.7516666671145	1.349	1.374	1.395	0	1.357	1.38	1.4	0	1.325	1.358	1.368	-0.003	1.317	1.34	1.321	-0.00199999999999999	tet_amp_combi_plate_1.2	05-11-13	2	128	4	852	2
23.8361111112172	1.346	1.372	1.396	0	1.355	1.378	1.397	0	1.327	1.359	1.366	-0.003	1.318	1.34	1.32	-0.002	tet_amp_combi_plate_1.2	05-11-13	2	128	4	852	2
23.9205555551453	1.345	1.372	1.395	0	1.355	1.375	1.398	-0.001	1.328	1.358	1.366	-0.001	1.318	1.339	1.319	-0.001	tet_amp_combi_plate_1.2	05-11-13	2	128	4	852	2
24.0005555567332	1.343	1.371	1.394	-0.001	1.356	1.375	1.396	0	1.329	1.357	1.363	-0.003	1.317	1.337	1.318	-0.002	tet_amp_combi_plate_1.2	05-11-13	2	128	4	852	2
0	-0.001	-0.002	-0.003	-0.00299999999999999	-0.004	-0.004	-0.002	-0.001	-0.001	-0.001	-0.001	-0.00299999999999999	-0.00499999999999999	-0.002	-0.00199999999999999	-0.004	tet+amp_combi_plate_1.3	06-11-13	2	128	4	852	3
0.0849999983911403	-0.001	-0.001	-0.002	-0.003	-0.003	-0.003	-0.002	0	-0.001	-0.002	-0.001	-0.00399999999999999	-0.00499999999999999	-0.001	-0.001	-0.002	tet+amp_combi_plate_1.3	06-11-13	2	128	4	852	3
0.169444442319218	-0.001	-0.001	-0.001	-0.002	-0.003	-0.003	-0.002	-0.001	-0.001	-0.001	-0.001	-0.00499999999999999	-0.00599999999999999	-0.001	-0.001	-0.00299999999999999	tet+amp_combi_plate_1.3	06-11-13	2	128	4	852	3
0.250833331199829	-0.001	-0.001	-0.002	-0.002	-0.003	-0.003	-0.001	-0.001	-0.002	-0.002	-0.001	-0.00599999999999999	-0.00600000000000001	-0.002	-0.002	-0.001	tet+amp_combi_plate_1.3	06-11-13	2	128	4	852	3
0.335277777572628	-0.001	-0.001	-0.003	-0.004	-0.003	-0.003	-0.002	-0.001	-0.001	-0.001	-0.001	-0.00699999999999999	-0.00699999999999999	-0.003	-0.002	-0.000999999999999987	tet+amp_combi_plate_1.3	06-11-13	2	128	4	852	3
0.419722221500706	-0.001	-0.002	-0.002	-0.002	-0.002	-0.002	-0.002	-0.001	-0.001	-0.002	-0.001	-0.00699999999999999	-0.00699999999999999	-0.002	-0.001	-0.00199999999999999	tet+amp_combi_plate_1.3	06-11-13	2	128	4	852	3
0.501111110381316	-0.001	-0.002	-0.002	-0.002	-0.003	-0.003	-0.002	-0.001	-0.001	-0.002	-0.001	-0.00799999999999999	-0.00799999999999999	-0.002	-0.002	-0.00199999999999999	tet+amp_combi_plate_1.3	06-11-13	2	128	4	852	3
0.585555554309394	0	-0.002	-0.002	-0.001	-0.003	-0.002	-0.002	-0.001	-0.001	-0.001	-0.001	-0.00799999999999999	-0.00699999999999999	-0.003	-0.002	-0.00199999999999999	tet+amp_combi_plate_1.3	06-11-13	2	128	4	852	3
0.669999998412095	0	-0.001	-0.002	-0.002	-0.003	-0.002	-0.001	0	-0.002	-0.002	0	-0.00799999999999999	-0.00699999999999999	-0.002	-0.00199999999999999	-0.00199999999999999	tet+amp_combi_plate_1.3	06-11-13	2	128	4	852	3
0.750555554288439	0	-0.002	-0.002	-0.002	-0.002	-0.002	-0.002	-0.001	-0.001	-0.002	-0.001	-0.00799999999999999	-0.00699999999999999	-0.002	-0.002	-0.000999999999999987	tet+amp_combi_plate_1.3	06-11-13	2	128	4	852	3
0.83499999839114	0	-0.002	-0.002	-0.001	-0.002	-0.002	-0.002	-0.001	-0.001	-0.001	-0.001	-0.00799999999999999	-0.00799999999999999	-0.003	-0.002	-0.00199999999999999	tet+amp_combi_plate_1.3	06-11-13	2	128	4	852	3
0.919444442319218	-0.001	-0.002	-0.002	-0.002	-0.002	-0.003	-0.002	-0.001	-0.002	-0.002	-0.002	-0.00899999999999999	-0.00699999999999999	-0.002	-0.002	-0.000999999999999987	tet+amp_combi_plate_1.3	06-11-13	2	128	4	852	3
1.00083333119983	-0.002	-0.002	-0.003	-0.002	-0.002	-0.003	-0.002	-0.001	-0.002	-0.002	-0.001	-0.00799999999999999	-0.00699999999999999	-0.002	-0.002	-0.002	tet+amp_combi_plate_1.3	06-11-13	2	128	4	852	3
1.08527777757263	-0.001	-0.002	-0.002	-0.001	-0.002	-0.003	-0.001	-0.001	-0.001	-0.001	-0.001	-0.00799999999999999	-0.00699999999999999	-0.002	-0.002	-0.000999999999999987	tet+amp_combi_plate_1.3	06-11-13	2	128	4	852	3
1.16972222150071	-0.001	-0.001	-0.001	-0.001	-0.002	-0.003	-0.001	-0.001	-0.002	-0.003	-0.002	-0.00899999999999999	-0.00799999999999999	-0.003	-0.002	-0.00199999999999999	tet+amp_combi_plate_1.3	06-11-13	2	128	4	852	3
1.25111111038132	-0.001	-0.001	-0.001	-0.002	-0.002	-0.002	-0.001	-0.002	-0.002	-0.002	-0.002	-0.00799999999999999	-0.00799999999999999	-0.003	-0.002	-0.00199999999999999	tet+amp_combi_plate_1.3	06-11-13	2	128	4	852	3
1.33555555430939	0	-0.002	-0.002	-0.002	-0.002	-0.002	-0.001	-0.001	-0.002	-0.002	-0.001	-0.00699999999999999	-0.00799999999999999	-0.002	-0.003	-0.00199999999999999	tet+amp_combi_plate_1.3	06-11-13	2	128	4	852	3
1.4199999984121	-0.001	-0.002	-0.002	-0.003	-0.002	-0.002	-0.002	-0.002	-0.002	-0.002	-0.002	-0.00799999999999999	-0.00699999999999999	-0.002	-0.002	-0.00199999999999999	tet+amp_combi_plate_1.3	06-11-13	2	128	4	852	3
1.50055555428844	0	0	-0.002	-0.001	-0.002	-0.003	-0.002	-0.001	-0.002	-0.002	-0.001	-0.00799999999999999	-0.00799999999999999	-0.002	-0.002	-0.00199999999999999	tet+amp_combi_plate_1.3	06-11-13	2	128	4	852	3
1.58499999839114	-0.001	-0.001	-0.001	-0.002	-0.002	-0.002	-0.001	-0.001	-0.002	-0.002	-0.001	-0.00799999999999999	-0.00699999999999999	-0.002	-0.002	-0.000999999999999987	tet+amp_combi_plate_1.3	06-11-13	2	128	4	852	3
1.66944444231922	-0.001	-0.001	-0.002	-0.003	-0.003	-0.002	-0.003	-0.002	-0.004	-0.004	-0.004	-0.011	-0.00799999999999999	-0.00199999999999999	-0.00299999999999999	-0.001	tet+amp_combi_plate_1.3	06-11-13	2	128	4	852	3
1.75083333119983	0.002	0	0	0.001	-0.001	-0.001	0	0	0	-0.001	-0.001	-0.00699999999999999	-0.00599999999999999	-0.001	-0.001	0	tet+amp_combi_plate_1.3	06-11-13	2	128	4	852	3
1.83527777757263	0.003	0.002	0.001	0.002	-0.001	-0.001	-0.001	0.003	-0.001	-0.001	-0.001	-0.00699999999999999	-0.00700000000000001	-0.001	-0.002	-0.002	tet+amp_combi_plate_1.3	06-11-13	2	128	4	852	3
1.91972222150071	-0.001	-0.001	-0.002	-0.001	-0.001	-0.002	0	-0.001	-0.001	-0.002	-0.001	-0.00799999999999999	-0.00699999999999999	-0.002	-0.001	-0.000999999999999987	tet+amp_combi_plate_1.3	06-11-13	2	128	4	852	3
2.00111111038132	0	0	0	0	-0.001	-0.001	-0.001	0	-0.001	-0.001	0	-0.00699999999999999	-0.00699999999999999	-0.002	-0.001	-0.001	tet+amp_combi_plate_1.3	06-11-13	2	128	4	852	3
2.08555555430939	0	0	-0.001	-0.001	-0.001	-0.001	0	-0.001	-0.001	-0.002	-0.001	-0.00799999999999999	-0.00799999999999999	-0.002	-0.002	-0.00199999999999999	tet+amp_combi_plate_1.3	06-11-13	2	128	4	852	3
2.1699999984121	0	-0.001	-0.001	-0.001	-0.001	-0.002	-0.001	-0.001	-0.001	-0.001	-0.001	-0.00899999999999999	-0.00599999999999999	-0.001	-0.001	-0.00199999999999999	tet+amp_combi_plate_1.3	06-11-13	2	128	4	852	3
2.25055555428844	0.001	0	-0.001	-0.001	-0.001	-0.001	0	0	-0.001	-0.001	-0.001	-0.00799999999999999	-0.00699999999999999	-0.001	-0.002	-0.00199999999999999	tet+amp_combi_plate_1.3	06-11-13	2	128	4	852	3
2.33499999839114	0	-0.001	-0.001	-0.002	-0.001	-0.001	-0.001	-0.001	-0.002	-0.001	-0.001	-0.00799999999999999	-0.00699999999999999	-0.001	-0.00199999999999999	-0.00199999999999999	tet+amp_combi_plate_1.3	06-11-13	2	128	4	852	3
2.41944444231922	0.001	0	-0.001	-0.002	0	-0.001	0	-0.001	-0.001	-0.001	0	-0.00799999999999999	-0.00599999999999999	-0.002	-0.00199999999999999	-0.00199999999999999	tet+amp_combi_plate_1.3	06-11-13	2	128	4	852	3
2.50083333119983	0.001	0.001	0	-0.001	0	0	0.001	-0.001	0	0	0.001	-0.00699999999999999	-0.00599999999999999	-0.001	-0.001	-0.00199999999999999	tet+amp_combi_plate_1.3	06-11-13	2	128	4	852	3
2.58527777757263	0.002	0.001	0	-0.001	0	0.001	0	-0.001	0.001	0	0.001	-0.00699999999999999	-0.00599999999999999	-0.001	-0.001	-0.000999999999999987	tet+amp_combi_plate_1.3	06-11-13	2	128	4	852	3
2.66972222150071	0.002	0.001	0	-0.001	0	0	0	-0.001	-0.001	0	0	-0.00799999999999999	-0.00599999999999999	-0.001	-0.001	-0.000999999999999987	tet+amp_combi_plate_1.3	06-11-13	2	128	4	852	3
2.75416666560341	0.003	0.002	0.001	-0.002	0	0.001	0.001	-0.001	0.001	0.001	0.001	-0.00799999999999999	-0.00499999999999999	0	0	-0.00199999999999999	tet+amp_combi_plate_1.3	06-11-13	2	128	4	852	3
2.83472222165437	0.003	0.002	0.002	-0.002	0.002	0.002	0.002	0	0.001	0.001	0.002	-0.00799999999999999	-0.00599999999999999	-0.001	-0.000999999999999987	-0.00199999999999999	tet+amp_combi_plate_1.3	06-11-13	2	128	4	852	3
2.91916666558245	0.005	0.004	0.003	-0.001	0.002	0.003	0.003	-0.001	0.002	0.002	0.003	-0.00799999999999999	-0.00499999999999999	0	0	-0.000999999999999987	tet+amp_combi_plate_1.3	06-11-13	2	128	4	852	3
3.00361110951053	0.00599999999999999	0.004	0.00399999999999999	-0.002	0.003	0.003	0.003	0	0.003	0.002	0.00299999999999999	-0.00699999999999999	-0.00399999999999999	0.001	0.000999999999999987	-0.000999999999999987	tet+amp_combi_plate_1.3	06-11-13	2	128	4	852	3
3.08499999839114	0.00699999999999999	0.00499999999999999	0.00499999999999999	-0.001	0.004	0.00399999999999999	0.00399999999999999	0	0.00499999999999999	0.00499999999999999	0.00499999999999999	-0.00699999999999999	-0.00399999999999999	0.001	0.000999999999999987	-0.000999999999999987	tet+amp_combi_plate_1.3	06-11-13	2	128	4	852	3
3.16944444231922	0.00799999999999999	0.00699999999999999	0.00599999999999999	-0.001	0.00499999999999999	0.00599999999999999	0.00599999999999999	0	0.00599999999999999	0.00599999999999999	0.00599999999999999	-0.00799999999999999	-0.003	0.00199999999999999	0.00199999999999999	-0.00199999999999999	tet+amp_combi_plate_1.3	06-11-13	2	128	4	852	3
3.25083333119983	0.01	0.00799999999999999	0.00799999999999999	-0.001	0.00599999999999999	0.00699999999999999	0.00799999999999999	0	0.00699999999999999	0.00699999999999999	0.00699999999999999	-0.00799999999999999	-0.003	0.00199999999999999	0.00299999999999999	-0.00199999999999999	tet+amp_combi_plate_1.3	06-11-13	2	128	4	852	3
3.33527777757263	0.012	0.01	0.01	-0.001	0.00799999999999999	0.00899999999999999	0.00899999999999999	0	0.00899999999999999	0.00899999999999999	0.00899999999999999	-0.00699999999999999	-0.001	0.00399999999999999	0.00399999999999999	-0.001	tet+amp_combi_plate_1.3	06-11-13	2	128	4	852	3
3.41972222150071	0.015	0.012	0.011	-0.001	0.011	0.011	0.011	-0.001	0.011	0.012	0.011	-0.00699999999999999	0	0.00499999999999999	0.00499999999999999	-0.00199999999999999	tet+amp_combi_plate_1.3	06-11-13	2	128	4	852	3
3.50111111038132	0.018	0.015	0.014	-0.002	0.013	0.013	0.013	-0.001	0.013	0.014	0.014	-0.00799999999999999	0.001	0.00599999999999999	0.00599999999999999	-0.000999999999999987	tet+amp_combi_plate_1.3	06-11-13	2	128	4	852	3
3.58555555430939	0.023	0.018	0.018	-0.001	0.016	0.017	0.016	-0.001	0.017	0.017	0.017	-0.00699999999999999	0.003	0.00799999999999999	0.00799999999999999	-0.00199999999999999	tet+amp_combi_plate_1.3	06-11-13	2	128	4	852	3
3.6699999984121	0.026	0.022	0.021	-0.002	0.019	0.02	0.019	-0.001	0.021	0.02	0.02	-0.00799999999999999	0.004	0.00899999999999999	0.00900000000000001	-0.000999999999999987	tet+amp_combi_plate_1.3	06-11-13	2	128	4	852	3
3.7511111087515	0.032	0.027	0.026	-0.002	0.024	0.025	0.025	-0.001	0.026	0.026	0.025	-0.00699999999999999	0.00700000000000001	0.013	0.013	-0.000999999999999987	tet+amp_combi_plate_1.3	06-11-13	2	128	4	852	3
3.83499999839114	0.038	0.033	0.031	-0.001	0.029	0.031	0.03	-0.001	0.031	0.031	0.03	-0.00799999999999999	0.01	0.015	0.015	-0.00199999999999999	tet+amp_combi_plate_1.3	06-11-13	2	128	4	852	3
3.91944444231922	0.044	0.04	0.037	-0.001	0.035	0.038	0.035	0	0.036	0.037	0.037	-0.00699999999999999	0.015	0.018	0.019	-0.00199999999999999	tet+amp_combi_plate_1.3	06-11-13	2	128	4	852	3
4.00083333119983	0.05	0.046	0.043	-0.002	0.041	0.043	0.041	-0.001	0.042	0.044	0.042	-0.00799999999999999	0.018	0.022	0.022	-0.00199999999999999	tet+amp_combi_plate_1.3	06-11-13	2	128	4	852	3
4.08527777757263	0.059	0.053	0.05	-0.001	0.048	0.05	0.048	-0.001	0.049	0.051	0.049	-0.00699999999999999	0.023	0.028	0.027	-0.00199999999999999	tet+amp_combi_plate_1.3	06-11-13	2	128	4	852	3
4.16972222150071	0.069	0.062	0.059	-0.001	0.055	0.059	0.056	-0.001	0.057	0.059	0.057	-0.00799999999999999	0.028	0.033	0.032	-0.00299999999999999	tet+amp_combi_plate_1.3	06-11-13	2	128	4	852	3
4.25416666560341	0.082	0.073	0.071	-0.001	0.064	0.068	0.065	0	0.066	0.068	0.068	-0.00699999999999999	0.034	0.038	0.038	-0.000999999999999987	tet+amp_combi_plate_1.3	06-11-13	2	128	4	852	3
4.33388888882473	0.092	0.086	0.082	-0.001	0.075	0.08	0.076	-0.001	0.077	0.08	0.08	-0.00799999999999999	0.039	0.044	0.044	-0.00299999999999999	tet+amp_combi_plate_1.3	06-11-13	2	128	4	852	3
4.41833333275281	0.102	0.095	0.091	-0.001	0.087	0.09	0.087	-0.001	0.09	0.092	0.09	-0.00699999999999999	0.046	0.051	0.051	-0.000999999999999987	tet+amp_combi_plate_1.3	06-11-13	2	128	4	852	3
4.50277777685551	0.113	0.106	0.103	-0.002	0.095	0.101	0.098	-0.001	0.1	0.103	0.103	-0.00799999999999999	0.054	0.059	0.059	-0.00199999999999999	tet+amp_combi_plate_1.3	06-11-13	2	128	4	852	3
4.5841666655615	0.131	0.116	0.114	-0.002	0.108	0.114	0.111	-0.001	0.112	0.115	0.114	-0.00799999999999999	0.065	0.068	0.07	-0.00199999999999999	tet+amp_combi_plate_1.3	06-11-13	2	128	4	852	3
4.66861110948958	0.143	0.135	0.128	-0.001	0.123	0.129	0.124	-0.001	0.129	0.129	0.13	-0.00799999999999999	0.077	0.081	0.082	-0.00199999999999999	tet+amp_combi_plate_1.3	06-11-13	2	128	4	852	3
4.75305555359228	0.151	0.145	0.139	-0.002	0.137	0.141	0.136	-0.001	0.141	0.144	0.141	-0.00799999999999999	0.085	0.089	0.09	-0.00199999999999999	tet+amp_combi_plate_1.3	06-11-13	2	128	4	852	3
4.83444444229826	0.158	0.152	0.148	-0.002	0.143	0.149	0.142	0	0.146	0.149	0.146	-0.00699999999999999	0.098	0.101	0.102	-0.000999999999999987	tet+amp_combi_plate_1.3	06-11-13	2	128	4	852	3
4.91888888884569	0.171	0.164	0.156	-0.002	0.151	0.155	0.149	0	0.151	0.155	0.154	-0.00799999999999999	0.113	0.115	0.118	-0.00199999999999999	tet+amp_combi_plate_1.3	06-11-13	2	128	4	852	3
5.00333333277376	0.175	0.173	0.166	-0.002	0.165	0.17	0.162	0	0.166	0.17	0.166	-0.00699999999999999	0.125	0.129	0.131	-0.00199999999999999	tet+amp_combi_plate_1.3	06-11-13	2	128	4	852	3
5.08388888882473	0.181	0.177	0.173	-0.002	0.168	0.173	0.168	0	0.171	0.177	0.172	-0.00699999999999999	0.129	0.134	0.136	-0.00299999999999999	tet+amp_combi_plate_1.3	06-11-13	2	128	4	852	3
5.16833333275281	0.19	0.184	0.178	-0.002	0.173	0.178	0.172	-0.001	0.176	0.181	0.178	-0.00799999999999999	0.136	0.14	0.143	-0.00199999999999999	tet+amp_combi_plate_1.3	06-11-13	2	128	4	852	3
5.25277777685551	0.197	0.193	0.185	-0.002	0.182	0.187	0.18	-0.001	0.183	0.19	0.187	-0.00799999999999999	0.147	0.152	0.154	-0.002	tet+amp_combi_plate_1.3	06-11-13	2	128	4	852	3
5.3341666655615	0.205	0.2	0.193	-0.002	0.189	0.195	0.188	-0.001	0.191	0.198	0.195	-0.00699999999999999	0.152	0.156	0.157	-0.00199999999999999	tet+amp_combi_plate_1.3	06-11-13	2	128	4	852	3
5.41861110948958	0.214	0.208	0.199	-0.002	0.196	0.204	0.195	-0.001	0.196	0.203	0.2	-0.00699999999999999	0.154	0.161	0.162	-0.000999999999999987	tet+amp_combi_plate_1.3	06-11-13	2	128	4	852	3
5.50305555359228	0.224	0.218	0.208	-0.002	0.205	0.212	0.205	-0.001	0.206	0.213	0.21	-0.00699999999999999	0.16	0.164	0.167	-0.00199999999999999	tet+amp_combi_plate_1.3	06-11-13	2	128	4	852	3
5.58444444229826	0.233	0.226	0.218	-0.001	0.213	0.22	0.212	-0.001	0.215	0.222	0.22	-0.00699999999999999	0.166	0.17	0.174	-0.00199999999999999	tet+amp_combi_plate_1.3	06-11-13	2	128	4	852	3
5.66888888884569	0.241	0.236	0.226	-0.002	0.223	0.229	0.221	-0.001	0.224	0.233	0.229	-0.00599999999999999	0.173	0.176	0.181	-0.00199999999999999	tet+amp_combi_plate_1.3	06-11-13	2	128	4	852	3
5.75333333277376	0.25	0.245	0.234	-0.002	0.23	0.238	0.228	-0.001	0.232	0.24	0.237	-0.00699999999999999	0.18	0.182	0.186	-0.00199999999999999	tet+amp_combi_plate_1.3	06-11-13	2	128	4	852	3
5.83472222165437	0.26	0.254	0.242	-0.002	0.24	0.249	0.237	-0.001	0.242	0.249	0.246	-0.00599999999999999	0.187	0.19	0.194	-0.00199999999999999	tet+amp_combi_plate_1.3	06-11-13	2	128	4	852	3
5.91916666558245	0.272	0.265	0.254	-0.002	0.249	0.257	0.247	-0.001	0.252	0.26	0.256	-0.00699999999999999	0.195	0.199	0.202	-0.00199999999999999	tet+amp_combi_plate_1.3	06-11-13	2	128	4	852	3
6.00361110951053	0.283	0.277	0.262	-0.002	0.259	0.268	0.257	-0.002	0.263	0.269	0.267	-0.00599999999999999	0.203	0.207	0.21	-0.00199999999999999	tet+amp_combi_plate_1.3	06-11-13	2	128	4	852	3
6.08499999839114	0.291	0.285	0.267	-0.002	0.268	0.277	0.266	0	0.275	0.281	0.277	-0.00699999999999999	0.211	0.215	0.218	-0.00199999999999999	tet+amp_combi_plate_1.3	06-11-13	2	128	4	852	3
6.16944444231922	0.298	0.293	0.274	-0.002	0.279	0.287	0.271	-0.001	0.282	0.289	0.283	-0.00699999999999999	0.22	0.224	0.226	-0.00199999999999999	tet+amp_combi_plate_1.3	06-11-13	2	128	4	852	3
6.25083333119983	0.305	0.301	0.28	-0.002	0.289	0.295	0.279	-0.002	0.296	0.301	0.292	-0.00599999999999999	0.229	0.233	0.235	-0.00199999999999999	tet+amp_combi_plate_1.3	06-11-13	2	128	4	852	3
6.33527777757263	0.312	0.308	0.287	-0.002	0.297	0.302	0.286	-0.001	0.307	0.308	0.3	-0.00699999999999999	0.238	0.243	0.244	-0.00299999999999999	tet+amp_combi_plate_1.3	06-11-13	2	128	4	852	3
6.42027777596377	0.321	0.315	0.295	-0.002	0.305	0.311	0.294	-0.001	0.317	0.317	0.308	-0.00599999999999999	0.247	0.251	0.254	-0.00199999999999999	tet+amp_combi_plate_1.3	06-11-13	2	128	4	852	3
6.50166666484438	0.329	0.323	0.301	-0.001	0.312	0.318	0.3	-0.001	0.326	0.324	0.315	-0.00699999999999999	0.257	0.26	0.263	-0.00199999999999999	tet+amp_combi_plate_1.3	06-11-13	2	128	4	852	3
6.58611110877246	0.337	0.332	0.309	-0.002	0.32	0.326	0.308	-0.001	0.334	0.333	0.322	-0.00599999999999999	0.267	0.271	0.273	-0.00199999999999999	tet+amp_combi_plate_1.3	06-11-13	2	128	4	852	3
6.67055555514526	0.346	0.341	0.316	-0.001	0.327	0.335	0.315	-0.001	0.342	0.341	0.33	-0.00599999999999999	0.277	0.281	0.283	-0.00199999999999999	tet+amp_combi_plate_1.3	06-11-13	2	128	4	852	3
6.75055555428844	0.353	0.347	0.32	-0.002	0.334	0.341	0.319	-0.001	0.349	0.349	0.336	-0.00699999999999999	0.286	0.291	0.292	-0.00199999999999999	tet+amp_combi_plate_1.3	06-11-13	2	128	4	852	3
6.83499999839114	0.363	0.357	0.328	-0.002	0.343	0.35	0.328	-0.001	0.359	0.357	0.343	-0.00699999999999999	0.298	0.302	0.303	-0.00199999999999999	tet+amp_combi_plate_1.3	06-11-13	2	128	4	852	3
6.91944444231922	0.373	0.367	0.334	-0.002	0.352	0.359	0.334	-0.002	0.368	0.366	0.35	-0.00599999999999999	0.308	0.313	0.312	-0.00299999999999999	tet+amp_combi_plate_1.3	06-11-13	2	128	4	852	3
7.00138888793299	0.383	0.376	0.341	-0.002	0.361	0.368	0.341	-0.001	0.377	0.375	0.357	-0.00599999999999999	0.32	0.324	0.322	-0.00199999999999999	tet+amp_combi_plate_1.3	06-11-13	2	128	4	852	3
7.08611111040227	0.393	0.386	0.35	-0.002	0.371	0.38	0.351	-0.001	0.387	0.386	0.367	-0.00599999999999999	0.332	0.337	0.336	-0.00199999999999999	tet+amp_combi_plate_1.3	06-11-13	2	128	4	852	3
7.16805555357132	0.402	0.395	0.357	-0.002	0.378	0.387	0.357	-0.001	0.398	0.396	0.375	-0.00499999999999999	0.34	0.344	0.343	-0.00199999999999999	tet+amp_combi_plate_1.3	06-11-13	2	128	4	852	3
7.25249999994412	0.414	0.405	0.365	-0.002	0.388	0.398	0.366	-0.001	0.406	0.403	0.382	-0.00599999999999999	0.349	0.353	0.35	-0.00199999999999999	tet+amp_combi_plate_1.3	06-11-13	2	128	4	852	3
7.33694444404682	0.424	0.415	0.371	-0.002	0.399	0.407	0.371	-0.001	0.418	0.414	0.391	-0.00599999999999999	0.358	0.364	0.358	-0.00199999999999999	tet+amp_combi_plate_1.3	06-11-13	2	128	4	852	3
7.41833333275281	0.436	0.427	0.38	-0.002	0.409	0.419	0.381	-0.001	0.429	0.425	0.398	-0.00599999999999999	0.367	0.373	0.366	-0.00199999999999999	tet+amp_combi_plate_1.3	06-11-13	2	128	4	852	3
7.50277777685551	0.448	0.438	0.389	-0.002	0.421	0.429	0.391	-0.001	0.439	0.435	0.408	-0.00499999999999999	0.376	0.383	0.375	-0.00199999999999999	tet+amp_combi_plate_1.3	06-11-13	2	128	4	852	3
7.5841666655615	0.459	0.449	0.395	-0.001	0.431	0.44	0.398	-0.001	0.451	0.448	0.418	-0.00599999999999999	0.385	0.39	0.383	-0.00199999999999999	tet+amp_combi_plate_1.3	06-11-13	2	128	4	852	3
7.66861110948958	0.472	0.461	0.403	-0.002	0.442	0.451	0.407	-0.001	0.463	0.459	0.426	-0.00599999999999999	0.394	0.398	0.393	-0.00199999999999999	tet+amp_combi_plate_1.3	06-11-13	2	128	4	852	3
7.75305555359228	0.486	0.474	0.41	-0.002	0.455	0.464	0.415	-0.001	0.476	0.471	0.435	-0.00599999999999999	0.404	0.409	0.4	-0.00199999999999999	tet+amp_combi_plate_1.3	06-11-13	2	128	4	852	3
7.83444444229826	0.498	0.487	0.42	-0.002	0.467	0.477	0.423	-0.001	0.488	0.483	0.444	-0.00499999999999999	0.413	0.419	0.409	-0.00199999999999999	tet+amp_combi_plate_1.3	06-11-13	2	128	4	852	3
7.91888888884569	0.512	0.498	0.427	-0.003	0.479	0.489	0.433	-0.001	0.501	0.495	0.453	-0.00499999999999999	0.423	0.428	0.418	-0.00199999999999999	tet+amp_combi_plate_1.3	06-11-13	2	128	4	852	3
8.00333333277376	0.526	0.511	0.436	-0.002	0.492	0.501	0.44	-0.001	0.513	0.507	0.46	-0.00599999999999999	0.432	0.437	0.426	-0.00299999999999999	tet+amp_combi_plate_1.3	06-11-13	2	128	4	852	3
8.08388888882473	0.538	0.523	0.439	-0.001	0.503	0.512	0.446	-0.001	0.526	0.519	0.467	-0.00499999999999999	0.441	0.448	0.435	-0.00299999999999999	tet+amp_combi_plate_1.3	06-11-13	2	128	4	852	3
8.16833333275281	0.551	0.536	0.447	-0.001	0.517	0.526	0.455	-0.001	0.538	0.532	0.475	-0.00499999999999999	0.451	0.458	0.443	-0.00199999999999999	tet+amp_combi_plate_1.3	06-11-13	2	128	4	852	3
8.25277777685551	0.567	0.552	0.456	-0.003	0.531	0.541	0.465	-0.001	0.555	0.549	0.486	-0.00499999999999999	0.462	0.467	0.454	-0.00299999999999999	tet+amp_combi_plate_1.3	06-11-13	2	128	4	852	3
8.3341666655615	0.58	0.564	0.464	-0.003	0.543	0.553	0.473	-0.001	0.567	0.561	0.494	-0.00499999999999999	0.473	0.479	0.463	-0.00199999999999999	tet+amp_combi_plate_1.3	06-11-13	2	128	4	852	3
8.41861110948958	0.594	0.578	0.47	-0.002	0.557	0.567	0.479	-0.001	0.581	0.575	0.502	-0.00499999999999999	0.483	0.489	0.471	-0.00199999999999999	tet+amp_combi_plate_1.3	06-11-13	2	128	4	852	3
8.50305555359228	0.608	0.592	0.476	-0.002	0.571	0.581	0.487	-0.001	0.595	0.589	0.509	-0.00399999999999999	0.495	0.5	0.479	-0.00199999999999999	tet+amp_combi_plate_1.3	06-11-13	2	128	4	852	3
8.58444444229826	0.621	0.606	0.483	-0.002	0.584	0.595	0.495	-0.001	0.61	0.602	0.518	-0.00499999999999999	0.506	0.511	0.488	-0.00299999999999999	tet+amp_combi_plate_1.3	06-11-13	2	128	4	852	3
8.66888888884569	0.635	0.619	0.489	-0.002	0.597	0.609	0.503	-0.002	0.621	0.616	0.525	-0.00399999999999999	0.518	0.523	0.496	-0.00299999999999999	tet+amp_combi_plate_1.3	06-11-13	2	128	4	852	3
8.75333333277376	0.646	0.631	0.495	-0.002	0.61	0.622	0.51	-0.001	0.632	0.627	0.531	-0.00399999999999999	0.529	0.533	0.504	-0.00199999999999999	tet+amp_combi_plate_1.3	06-11-13	2	128	4	852	3
8.83472222165437	0.657	0.643	0.501	-0.002	0.622	0.634	0.518	-0.001	0.644	0.642	0.541	-0.00499999999999999	0.542	0.545	0.507	-0.00199999999999999	tet+amp_combi_plate_1.3	06-11-13	2	128	4	852	3
8.91916666558245	0.668	0.654	0.508	-0.002	0.632	0.645	0.524	-0.001	0.655	0.655	0.548	-0.00399999999999999	0.553	0.558	0.521	-0.00199999999999999	tet+amp_combi_plate_1.3	06-11-13	2	128	4	852	3
9.00361110951053	0.677	0.663	0.512	-0.003	0.642	0.656	0.529	-0.001	0.664	0.664	0.553	-0.00499999999999999	0.564	0.567	0.527	-0.00299999999999999	tet+amp_combi_plate_1.3	06-11-13	2	128	4	852	3
9.08499999839114	0.688	0.675	0.518	-0.002	0.653	0.667	0.537	-0.001	0.671	0.672	0.559	-0.00399999999999999	0.574	0.578	0.536	-0.00199999999999999	tet+amp_combi_plate_1.3	06-11-13	2	128	4	852	3
9.16944444231922	0.695	0.682	0.524	-0.003	0.662	0.676	0.545	-0.001	0.683	0.683	0.569	-0.00299999999999999	0.583	0.587	0.545	-0.00199999999999999	tet+amp_combi_plate_1.3	06-11-13	2	128	4	852	3
9.25138888793299	0.707	0.694	0.533	-0.002	0.671	0.685	0.552	-0.001	0.692	0.692	0.576	-0.00399999999999999	0.592	0.596	0.553	-0.00199999999999999	tet+amp_combi_plate_1.3	06-11-13	2	128	4	852	3
9.33611111040227	0.714	0.7	0.536	-0.002	0.68	0.693	0.558	-0.001	0.702	0.701	0.582	-0.00299999999999999	0.6	0.603	0.559	-0.00299999999999999	tet+amp_combi_plate_1.3	06-11-13	2	128	4	852	3
9.41805555357132	0.726	0.71	0.545	-0.002	0.691	0.703	0.567	-0.001	0.711	0.709	0.59	-0.003	0.608	0.612	0.566	-0.00199999999999999	tet+amp_combi_plate_1.3	06-11-13	2	128	4	852	3
9.50249999994412	0.735	0.718	0.554	-0.002	0.7	0.712	0.574	-0.002	0.722	0.719	0.597	-0.00399999999999999	0.617	0.62	0.573	-0.00299999999999999	tet+amp_combi_plate_1.3	06-11-13	2	128	4	852	3
9.58694444404682	0.743	0.725	0.558	-0.002	0.707	0.718	0.579	-0.001	0.732	0.727	0.601	-0.00399999999999999	0.625	0.629	0.576	-0.00199999999999999	tet+amp_combi_plate_1.3	06-11-13	2	128	4	852	3
9.66833333275281	0.752	0.733	0.566	-0.002	0.717	0.726	0.584	-0.001	0.739	0.735	0.605	-0.003	0.633	0.637	0.582	-0.00199999999999999	tet+amp_combi_plate_1.3	06-11-13	2	128	4	852	3
9.75277777685551	0.76	0.74	0.574	-0.001	0.724	0.733	0.59	-0.001	0.749	0.741	0.611	-0.003	0.641	0.644	0.588	-0.00299999999999999	tet+amp_combi_plate_1.3	06-11-13	2	128	4	852	3
9.8341666655615	0.767	0.748	0.578	-0.002	0.732	0.739	0.593	-0.001	0.756	0.748	0.614	-0.00399999999999999	0.649	0.652	0.592	-0.00299999999999999	tet+amp_combi_plate_1.3	06-11-13	2	128	4	852	3
9.91861110948958	0.776	0.755	0.582	-0.001	0.74	0.746	0.599	-0.001	0.765	0.757	0.62	-0.003	0.656	0.659	0.598	-0.00299999999999999	tet+amp_combi_plate_1.3	06-11-13	2	128	4	852	3
10.0030555535923	0.786	0.764	0.588	-0.002	0.75	0.754	0.603	-0.002	0.776	0.763	0.625	-0.00399999999999999	0.665	0.668	0.605	-0.00299999999999999	tet+amp_combi_plate_1.3	06-11-13	2	128	4	852	3
10.0844444422983	0.792	0.768	0.593	-0.001	0.756	0.76	0.608	-0.001	0.782	0.767	0.629	-0.003	0.672	0.673	0.61	-0.00199999999999999	tet+amp_combi_plate_1.3	06-11-13	2	128	4	852	3
10.1688888888457	0.801	0.776	0.6	-0.001	0.765	0.766	0.615	-0.001	0.792	0.774	0.636	-0.00299999999999999	0.68	0.682	0.616	-0.00299999999999999	tet+amp_combi_plate_1.3	06-11-13	2	128	4	852	3
10.2533333327738	0.806	0.781	0.604	-0.002	0.771	0.772	0.619	-0.001	0.802	0.783	0.642	-0.00399999999999999	0.688	0.688	0.621	-0.00199999999999999	tet+amp_combi_plate_1.3	06-11-13	2	128	4	852	3
10.3338888888247	0.814	0.787	0.609	-0.002	0.778	0.776	0.623	-0.001	0.81	0.788	0.646	-0.003	0.695	0.697	0.628	-0.00199999999999999	tet+amp_combi_plate_1.3	06-11-13	2	128	4	852	3
10.4183333327528	0.82	0.792	0.612	-0.002	0.786	0.781	0.63	-0.001	0.816	0.791	0.651	-0.00399999999999999	0.701	0.703	0.631	-0.00199999999999999	tet+amp_combi_plate_1.3	06-11-13	2	128	4	852	3
10.5027777768555	0.827	0.797	0.618	-0.001	0.794	0.786	0.636	0	0.825	0.797	0.658	-0.003	0.71	0.711	0.639	-0.00199999999999999	tet+amp_combi_plate_1.3	06-11-13	2	128	4	852	3
10.5841666655615	0.833	0.803	0.624	-0.002	0.799	0.793	0.643	-0.001	0.834	0.804	0.665	-0.003	0.718	0.719	0.645	-0.00199999999999999	tet+amp_combi_plate_1.3	06-11-13	2	128	4	852	3
10.6686111094896	0.841	0.808	0.629	-0.002	0.806	0.796	0.646	-0.002	0.84	0.809	0.668	-0.00399999999999999	0.727	0.726	0.652	-0.00199999999999999	tet+amp_combi_plate_1.3	06-11-13	2	128	4	852	3
10.7530555535923	0.847	0.812	0.634	-0.002	0.81	0.8	0.653	-0.002	0.847	0.815	0.673	-0.00399999999999999	0.734	0.733	0.657	-0.00299999999999999	tet+amp_combi_plate_1.3	06-11-13	2	128	4	852	3
10.8344444422983	0.853	0.817	0.641	-0.002	0.816	0.806	0.66	-0.001	0.854	0.819	0.679	-0.003	0.742	0.741	0.664	-0.00299999999999999	tet+amp_combi_plate_1.3	06-11-13	2	128	4	852	3
10.9188888888457	0.858	0.821	0.644	-0.002	0.82	0.808	0.663	-0.001	0.859	0.822	0.685	-0.003	0.749	0.747	0.669	-0.00199999999999999	tet+amp_combi_plate_1.3	06-11-13	2	128	4	852	3
11.0033333327738	0.863	0.827	0.652	-0.002	0.828	0.813	0.671	-0.001	0.869	0.828	0.693	-0.00399999999999999	0.755	0.753	0.677	-0.00299999999999999	tet+amp_combi_plate_1.3	06-11-13	2	128	4	852	3
11.0838888888247	0.87	0.832	0.659	-0.002	0.834	0.819	0.678	-0.002	0.876	0.834	0.701	-0.003	0.763	0.762	0.685	-0.00199999999999999	tet+amp_combi_plate_1.3	06-11-13	2	128	4	852	3
11.1683333327528	0.871	0.832	0.66	-0.001	0.836	0.819	0.682	-0.001	0.875	0.832	0.699	-0.00499999999999999	0.766	0.765	0.688	-0.00299999999999999	tet+amp_combi_plate_1.3	06-11-13	2	128	4	852	3
11.2527777768555	0.88	0.839	0.667	-0.001	0.843	0.825	0.689	-0.002	0.885	0.838	0.71	-0.003	0.774	0.772	0.695	-0.00199999999999999	tet+amp_combi_plate_1.3	06-11-13	2	128	4	852	3
11.3341666655615	0.885	0.844	0.677	-0.002	0.848	0.83	0.698	-0.002	0.893	0.845	0.72	-0.00399999999999999	0.782	0.78	0.703	-0.00299999999999999	tet+amp_combi_plate_1.3	06-11-13	2	128	4	852	3
11.4186111094896	0.89	0.851	0.682	-0.003	0.853	0.834	0.705	-0.001	0.898	0.85	0.726	-0.00399999999999999	0.787	0.785	0.71	-0.00299999999999999	tet+amp_combi_plate_1.3	06-11-13	2	128	4	852	3
11.5030555535923	0.893	0.854	0.69	-0.001	0.859	0.839	0.711	-0.001	0.904	0.853	0.73	-0.003	0.793	0.792	0.716	-0.00199999999999999	tet+amp_combi_plate_1.3	06-11-13	2	128	4	852	3
11.5844444422983	0.9	0.859	0.695	-0.002	0.865	0.844	0.718	-0.001	0.912	0.857	0.736	-0.003	0.803	0.801	0.725	-0.00199999999999999	tet+amp_combi_plate_1.3	06-11-13	2	128	4	852	3
11.6688888888457	0.9	0.86	0.697	-0.002	0.865	0.847	0.723	-0.002	0.911	0.858	0.739	-0.00399999999999999	0.807	0.806	0.729	-0.00199999999999999	tet+amp_combi_plate_1.3	06-11-13	2	128	4	852	3
11.7533333327738	0.907	0.866	0.707	-0.002	0.871	0.851	0.731	-0.001	0.919	0.867	0.752	-0.00399999999999999	0.813	0.811	0.736	-0.00299999999999999	tet+amp_combi_plate_1.3	06-11-13	2	128	4	852	3
11.8338888888247	0.91	0.87	0.714	-0.003	0.876	0.857	0.738	-0.001	0.925	0.871	0.758	-0.00399999999999999	0.821	0.819	0.742	-0.00299999999999999	tet+amp_combi_plate_1.3	06-11-13	2	128	4	852	3
11.9183333327528	0.916	0.875	0.72	-0.002	0.88	0.86	0.745	-0.002	0.93	0.876	0.764	-0.00399999999999999	0.826	0.824	0.75	-0.00299999999999999	tet+amp_combi_plate_1.3	06-11-13	2	128	4	852	3
12.0027777768555	0.921	0.879	0.728	-0.002	0.886	0.867	0.754	-0.001	0.935	0.88	0.771	-0.00399999999999999	0.833	0.831	0.758	-0.00399999999999999	tet+amp_combi_plate_1.3	06-11-13	2	128	4	852	3
12.0841666655615	0.926	0.884	0.736	-0.002	0.89	0.87	0.762	-0.001	0.939	0.884	0.778	-0.00399999999999999	0.839	0.837	0.764	-0.00299999999999999	tet+amp_combi_plate_1.3	06-11-13	2	128	4	852	3
12.1686111094896	0.931	0.888	0.742	-0.001	0.893	0.874	0.767	-0.001	0.944	0.888	0.783	-0.003	0.843	0.841	0.77	-0.00199999999999999	tet+amp_combi_plate_1.3	06-11-13	2	128	4	852	3
12.2530555535923	0.933	0.89	0.747	-0.003	0.898	0.878	0.774	-0.001	0.95	0.892	0.793	-0.003	0.85	0.847	0.777	-0.00299999999999999	tet+amp_combi_plate_1.3	06-11-13	2	128	4	852	3
12.3344444422983	0.938	0.896	0.754	-0.002	0.903	0.884	0.782	-0.001	0.954	0.898	0.799	-0.00399999999999999	0.856	0.853	0.784	-0.00299999999999999	tet+amp_combi_plate_1.3	06-11-13	2	128	4	852	3
12.4188888888457	0.942	0.9	0.761	-0.002	0.905	0.887	0.788	-0.001	0.96	0.901	0.808	-0.00399999999999999	0.862	0.86	0.791	-0.00199999999999999	tet+amp_combi_plate_1.3	06-11-13	2	128	4	852	3
12.5033333327738	0.945	0.904	0.765	-0.002	0.908	0.89	0.792	-0.002	0.961	0.902	0.807	-0.00399999999999999	0.866	0.865	0.795	-0.00199999999999999	tet+amp_combi_plate_1.3	06-11-13	2	128	4	852	3
12.5838888888247	0.95	0.908	0.771	-0.001	0.914	0.895	0.798	-0.001	0.965	0.905	0.813	-0.00399999999999999	0.871	0.871	0.801	-0.00299999999999999	tet+amp_combi_plate_1.3	06-11-13	2	128	4	852	3
12.6683333327528	0.954	0.912	0.781	-0.002	0.918	0.901	0.807	-0.002	0.972	0.913	0.825	-0.00399999999999999	0.878	0.878	0.81	-0.00299999999999999	tet+amp_combi_plate_1.3	06-11-13	2	128	4	852	3
12.7527777768555	0.959	0.918	0.787	-0.002	0.925	0.905	0.815	-0.001	0.978	0.919	0.835	-0.00399999999999999	0.883	0.881	0.816	-0.00199999999999999	tet+amp_combi_plate_1.3	06-11-13	2	128	4	852	3
12.8341666655615	0.965	0.924	0.796	-0.002	0.931	0.912	0.823	-0.002	0.982	0.924	0.843	-0.00399999999999999	0.89	0.889	0.825	-0.00299999999999999	tet+amp_combi_plate_1.3	06-11-13	2	128	4	852	3
12.9186111094896	0.965	0.925	0.799	-0.002	0.93	0.914	0.828	-0.002	0.987	0.927	0.849	-0.003	0.893	0.892	0.828	-0.00199999999999999	tet+amp_combi_plate_1.3	06-11-13	2	128	4	852	3
13.0030555535923	0.97	0.931	0.805	-0.003	0.935	0.919	0.834	-0.001	0.986	0.929	0.852	-0.00399999999999999	0.899	0.897	0.836	-0.00199999999999999	tet+amp_combi_plate_1.3	06-11-13	2	128	4	852	3
13.0844444422983	0.977	0.937	0.817	-0.002	0.941	0.925	0.843	-0.002	0.995	0.937	0.862	-0.00399999999999999	0.904	0.904	0.842	-0.00299999999999999	tet+amp_combi_plate_1.3	06-11-13	2	128	4	852	3
13.1688888888457	0.98	0.94	0.821	-0.002	0.944	0.93	0.851	-0.002	0.998	0.939	0.87	-0.00299999999999999	0.91	0.908	0.85	-0.00299999999999999	tet+amp_combi_plate_1.3	06-11-13	2	128	4	852	3
13.2533333327738	0.984	0.945	0.829	-0.002	0.949	0.935	0.857	-0.002	1.001	0.947	0.876	-0.00399999999999999	0.915	0.914	0.855	-0.00299999999999999	tet+amp_combi_plate_1.3	06-11-13	2	128	4	852	3
13.3338888888247	0.989	0.95	0.836	-0.002	0.951	0.938	0.865	-0.001	1.007	0.951	0.884	-0.003	0.918	0.92	0.861	-0.00299999999999999	tet+amp_combi_plate_1.3	06-11-13	2	128	4	852	3
13.4183333327528	0.993	0.955	0.842	-0.002	0.956	0.944	0.871	-0.001	1.01	0.955	0.889	-0.00399999999999999	0.924	0.924	0.866	-0.00299999999999999	tet+amp_combi_plate_1.3	06-11-13	2	128	4	852	3
13.5027777768555	0.996	0.96	0.85	-0.002	0.96	0.951	0.879	-0.001	1.013	0.961	0.898	-0.003	0.929	0.93	0.875	-0.00199999999999999	tet+amp_combi_plate_1.3	06-11-13	2	128	4	852	3
13.5841666655615	1.001	0.962	0.857	-0.002	0.965	0.957	0.887	-0.002	1.019	0.966	0.905	-0.00299999999999999	0.935	0.934	0.88	-0.00299999999999999	tet+amp_combi_plate_1.3	06-11-13	2	128	4	852	3
13.6686111094896	1.004	0.969	0.863	-0.002	0.968	0.959	0.893	-0.001	1.021	0.969	0.912	-0.003	0.937	0.938	0.885	-0.00299999999999999	tet+amp_combi_plate_1.3	06-11-13	2	128	4	852	3
13.7530555535923	1.009	0.972	0.87	-0.002	0.972	0.964	0.899	-0.002	1.025	0.972	0.917	-0.00399999999999999	0.943	0.944	0.892	-0.00299999999999999	tet+amp_combi_plate_1.3	06-11-13	2	128	4	852	3
13.8344444422983	1.012	0.976	0.877	-0.002	0.975	0.969	0.907	0	1.03	0.978	0.923	-0.003	0.947	0.949	0.899	-0.00199999999999999	tet+amp_combi_plate_1.3	06-11-13	2	128	4	852	3
13.9188888888457	1.016	0.98	0.883	-0.002	0.98	0.972	0.914	0	1.034	0.983	0.931	-0.00299999999999999	0.953	0.954	0.904	-0.00299999999999999	tet+amp_combi_plate_1.3	06-11-13	2	128	4	852	3
14.0033333327738	1.02	0.985	0.892	-0.002	0.984	0.977	0.923	-0.001	1.035	0.987	0.94	-0.003	0.956	0.958	0.911	-0.00199999999999999	tet+amp_combi_plate_1.3	06-11-13	2	128	4	852	3
14.0847222216544	1.025	0.991	0.898	-0.002	0.987	0.982	0.928	-0.001	1.04	0.991	0.945	-0.00399999999999999	0.961	0.963	0.914	-0.00299999999999999	tet+amp_combi_plate_1.3	06-11-13	2	128	4	852	3
14.1691666655825	1.027	0.994	0.903	-0.002	0.99	0.986	0.934	-0.001	1.044	0.995	0.951	-0.00399999999999999	0.965	0.969	0.921	-0.00299999999999999	tet+amp_combi_plate_1.3	06-11-13	2	128	4	852	3
14.2511111087515	1.033	0.999	0.91	-0.003	0.995	0.992	0.941	-0.002	1.047	1.001	0.959	-0.00399999999999999	0.969	0.972	0.927	-0.00299999999999999	tet+amp_combi_plate_1.3	06-11-13	2	128	4	852	3
14.3358333312208	1.036	1.003	0.919	-0.002	0.998	0.995	0.951	-0.001	1.051	1.006	0.968	-0.00399999999999999	0.973	0.976	0.933	-0.00199999999999999	tet+amp_combi_plate_1.3	06-11-13	2	128	4	852	3
14.4177777768346	1.039	1.008	0.923	-0.003	1.002	1	0.956	-0.002	1.054	1.01	0.973	-0.00299999999999999	0.978	0.981	0.939	-0.00199999999999999	tet+amp_combi_plate_1.3	06-11-13	2	128	4	852	3
14.5022222207626	1.044	1.013	0.929	-0.002	1.005	1.005	0.963	-0.002	1.058	1.014	0.98	-0.003	0.983	0.986	0.944	-0.00399999999999999	tet+amp_combi_plate_1.3	06-11-13	2	128	4	852	3
14.5866666646907	1.046	1.017	0.935	-0.002	1.009	1.01	0.968	-0.001	1.061	1.019	0.984	-0.00499999999999999	0.985	0.989	0.947	-0.00299999999999999	tet+amp_combi_plate_1.3	06-11-13	2	128	4	852	3
14.6680555535713	1.052	1.022	0.942	-0.003	1.014	1.013	0.973	-0.002	1.064	1.021	0.989	-0.00399999999999999	0.99	0.996	0.957	-0.00299999999999999	tet+amp_combi_plate_1.3	06-11-13	2	128	4	852	3
14.7524999999441	1.054	1.025	0.947	-0.001	1.015	1.016	0.978	-0.001	1.066	1.025	0.994	-0.00499999999999999	0.993	0.998	0.958	-0.00299999999999999	tet+amp_combi_plate_1.3	06-11-13	2	128	4	852	3
14.8369444440468	1.057	1.029	0.955	-0.002	1.02	1.022	0.987	-0.001	1.075	1.034	1.006	-0.00399999999999999	0.997	1.004	0.965	-0.00299999999999999	tet+amp_combi_plate_1.3	06-11-13	2	128	4	852	3
14.9183333327528	1.063	1.035	0.961	-0.003	1.027	1.026	0.993	-0.001	1.076	1.037	1.011	-0.00399999999999999	1.001	1.007	0.972	-0.00299999999999999	tet+amp_combi_plate_1.3	06-11-13	2	128	4	852	3
15.0027777768555	1.065	1.039	0.968	-0.002	1.027	1.031	0.999	-0.002	1.078	1.041	1.016	-0.00399999999999999	1.006	1.012	0.978	-0.00299999999999999	tet+amp_combi_plate_1.3	06-11-13	2	128	4	852	3
15.0841666655615	1.07	1.044	0.971	-0.002	1.03	1.034	1.004	-0.002	1.081	1.042	1.018	-0.00399999999999999	1.009	1.014	0.981	-0.00299999999999999	tet+amp_combi_plate_1.3	06-11-13	2	128	4	852	3
15.1686111094896	1.073	1.048	0.979	-0.002	1.035	1.038	1.012	-0.001	1.087	1.05	1.028	-0.00399999999999999	1.013	1.018	0.986	-0.00299999999999999	tet+amp_combi_plate_1.3	06-11-13	2	128	4	852	3
15.2530555535923	1.076	1.052	0.985	-0.002	1.037	1.044	1.018	-0.001	1.089	1.054	1.035	-0.00399999999999999	1.016	1.023	0.991	-0.00299999999999999	tet+amp_combi_plate_1.3	06-11-13	2	128	4	852	3
15.3344444422983	1.086	1.057	0.991	-0.002	1.042	1.049	1.024	-0.001	1.093	1.058	1.04	-0.00399999999999999	1.021	1.027	0.996	-0.00299999999999999	tet+amp_combi_plate_1.3	06-11-13	2	128	4	852	3
15.4188888888457	1.091	1.06	0.996	-0.003	1.042	1.051	1.027	-0.002	1.093	1.061	1.045	-0.00399999999999999	1.022	1.03	1.001	-0.00299999999999999	tet+amp_combi_plate_1.3	06-11-13	2	128	4	852	3
15.5033333327738	1.088	1.065	1.004	-0.002	1.048	1.057	1.036	-0.001	1.099	1.068	1.053	-0.00399999999999999	1.029	1.035	1.007	-0.00299999999999999	tet+amp_combi_plate_1.3	06-11-13	2	128	4	852	3
15.5847222216544	1.093	1.069	1.01	-0.002	1.051	1.061	1.041	-0.001	1.104	1.071	1.059	-0.00399999999999999	1.032	1.039	1.012	-0.00299999999999999	tet+amp_combi_plate_1.3	06-11-13	2	128	4	852	3
15.6691666655825	1.095	1.073	1.015	-0.003	1.056	1.065	1.047	-0.001	1.106	1.075	1.066	-0.00399999999999999	1.036	1.044	1.017	-0.00299999999999999	tet+amp_combi_plate_1.3	06-11-13	2	128	4	852	3
15.7536111095105	1.098	1.076	1.02	-0.00299999999999999	1.058	1.069	1.053	-0.002	1.11	1.079	1.07	-0.00299999999999999	1.039	1.048	1.024	-0.003	tet+amp_combi_plate_1.3	06-11-13	2	128	4	852	3
15.8341666655615	1.101	1.081	1.026	-0.003	1.061	1.072	1.059	-0.001	1.112	1.082	1.076	-0.00299999999999999	1.044	1.051	1.028	-0.00299999999999999	tet+amp_combi_plate_1.3	06-11-13	2	128	4	852	3
15.9186111094896	1.105	1.085	1.033	-0.003	1.065	1.076	1.064	-0.002	1.116	1.088	1.084	-0.00399999999999999	1.045	1.054	1.032	-0.00299999999999999	tet+amp_combi_plate_1.3	06-11-13	2	128	4	852	3
16.0030555535923	1.108	1.088	1.038	-0.003	1.068	1.08	1.07	-0.002	1.117	1.09	1.09	-0.00499999999999999	1.049	1.058	1.038	-0.00299999999999999	tet+amp_combi_plate_1.3	06-11-13	2	128	4	852	3
16.0844444422983	1.113	1.094	1.044	-0.002	1.073	1.084	1.075	-0.001	1.122	1.094	1.095	-0.00399999999999999	1.052	1.063	1.043	-0.00299999999999999	tet+amp_combi_plate_1.3	06-11-13	2	128	4	852	3
16.1688888888457	1.115	1.096	1.049	-0.002	1.075	1.087	1.081	-0.001	1.126	1.098	1.102	-0.00399999999999999	1.057	1.067	1.05	-0.00299999999999999	tet+amp_combi_plate_1.3	06-11-13	2	128	4	852	3
16.2533333327738	1.117	1.099	1.053	-0.002	1.075	1.09	1.085	-0.001	1.126	1.1	1.108	-0.00499999999999999	1.059	1.07	1.052	-0.00399999999999999	tet+amp_combi_plate_1.3	06-11-13	2	128	4	852	3
16.3347222216544	1.122	1.105	1.06	-0.002	1.082	1.095	1.091	-0.001	1.132	1.107	1.115	-0.00399999999999999	1.064	1.075	1.064	-0.00299999999999999	tet+amp_combi_plate_1.3	06-11-13	2	128	4	852	3
16.4191666655825	1.125	1.109	1.067	-0.002	1.085	1.099	1.097	-0.001	1.135	1.11	1.124	-0.00399999999999999	1.067	1.077	1.074	-0.00399999999999999	tet+amp_combi_plate_1.3	06-11-13	2	128	4	852	3
16.5036111095105	1.128	1.113	1.073	-0.002	1.087	1.102	1.102	-0.002	1.145	1.114	1.131	-0.00399999999999999	1.069	1.082	1.082	-0.00299999999999999	tet+amp_combi_plate_1.3	06-11-13	2	128	4	852	3
16.5849999983911	1.13	1.116	1.075	-0.002	1.089	1.105	1.104	-0.002	1.138	1.114	1.146	-0.00399999999999999	1.071	1.085	1.087	-0.00399999999999999	tet+amp_combi_plate_1.3	06-11-13	2	128	4	852	3
16.6694444423192	1.132	1.12	1.083	-0.003	1.095	1.11	1.112	-0.002	1.145	1.12	1.178	-0.00399999999999999	1.077	1.089	1.096	-0.00399999999999999	tet+amp_combi_plate_1.3	06-11-13	2	128	4	852	3
16.7508333311998	1.135	1.123	1.087	-0.002	1.097	1.114	1.118	-0.002	1.149	1.126	1.189	-0.00399999999999999	1.081	1.095	1.105	-0.00299999999999999	tet+amp_combi_plate_1.3	06-11-13	2	128	4	852	3
16.8352777775726	1.139	1.127	1.094	-0.002	1.1	1.118	1.124	-0.001	1.153	1.13	1.194	-0.00399999999999999	1.083	1.097	1.111	-0.00299999999999999	tet+amp_combi_plate_1.3	06-11-13	2	128	4	852	3
16.9197222215007	1.143	1.13	1.098	-0.002	1.102	1.121	1.127	-0.002	1.155	1.13	1.198	-0.00399999999999999	1.086	1.101	1.118	-0.00299999999999999	tet+amp_combi_plate_1.3	06-11-13	2	128	4	852	3
17.0041666656034	1.147	1.133	1.103	-0.003	1.106	1.124	1.134	-0.001	1.19	1.135	1.202	-0.00399999999999999	1.09	1.108	1.12	-0.00299999999999999	tet+amp_combi_plate_1.3	06-11-13	2	128	4	852	3
17.0838888888247	1.15	1.141	1.11	-0.002	1.11	1.128	1.138	0	1.201	1.141	1.208	-0.003	1.092	1.11	1.126	-0.00199999999999999	tet+amp_combi_plate_1.3	06-11-13	2	128	4	852	3
17.1683333327528	1.152	1.143	1.115	-0.002	1.112	1.132	1.144	-0.002	1.209	1.142	1.211	-0.00299999999999999	1.097	1.114	1.132	-0.00299999999999999	tet+amp_combi_plate_1.3	06-11-13	2	128	4	852	3
17.2527777768555	1.154	1.146	1.12	-0.002	1.117	1.135	1.149	-0.001	1.217	1.145	1.217	-0.00499999999999999	1.098	1.117	1.136	-0.00399999999999999	tet+amp_combi_plate_1.3	06-11-13	2	128	4	852	3
17.3341666655615	1.158	1.15	1.124	-0.003	1.119	1.137	1.153	-0.002	1.223	1.148	1.219	-0.004	1.102	1.121	1.14	-0.00399999999999999	tet+amp_combi_plate_1.3	06-11-13	2	128	4	852	3
17.4186111094896	1.161	1.152	1.129	-0.003	1.122	1.141	1.159	-0.002	1.229	1.153	1.225	-0.00399999999999999	1.107	1.127	1.146	-0.00299999999999999	tet+amp_combi_plate_1.3	06-11-13	2	128	4	852	3
17.5030555535923	1.165	1.157	1.137	-0.001	1.124	1.144	1.165	-0.001	1.236	1.158	1.232	-0.00399999999999999	1.11	1.133	1.15	-0.00299999999999999	tet+amp_combi_plate_1.3	06-11-13	2	128	4	852	3
17.5844444422983	1.168	1.16	1.142	-0.002	1.128	1.148	1.168	-0.002	1.24	1.16	1.236	-0.00399999999999999	1.113	1.138	1.154	-0.00299999999999999	tet+amp_combi_plate_1.3	06-11-13	2	128	4	852	3
17.6688888888457	1.171	1.163	1.147	-0.003	1.131	1.151	1.173	-0.001	1.243	1.161	1.238	-0.00399999999999999	1.117	1.149	1.16	-0.00299999999999999	tet+amp_combi_plate_1.3	06-11-13	2	128	4	852	3
17.7533333327738	1.173	1.164	1.149	-0.002	1.131	1.151	1.175	-0.003	1.244	1.161	1.239	-0.00399999999999999	1.119	1.156	1.162	-0.00299999999999999	tet+amp_combi_plate_1.3	06-11-13	2	128	4	852	3
17.8347222216544	1.177	1.17	1.157	-0.004	1.136	1.156	1.186	-0.002	1.252	1.17	1.248	-0.00499999999999999	1.123	1.161	1.167	-0.00399999999999999	tet+amp_combi_plate_1.3	06-11-13	2	128	4	852	3
17.9191666655825	1.179	1.174	1.162	-0.002	1.14	1.16	1.192	-0.001	1.258	1.176	1.255	-0.00399999999999999	1.125	1.17	1.173	-0.00299999999999999	tet+amp_combi_plate_1.3	06-11-13	2	128	4	852	3
18.0036111095105	1.181	1.175	1.165	-0.004	1.142	1.163	1.198	-0.001	1.258	1.174	1.257	-0.00399999999999999	1.129	1.173	1.175	-0.00299999999999999	tet+amp_combi_plate_1.3	06-11-13	2	128	4	852	3
18.0849999983911	1.184	1.177	1.167	-0.003	1.142	1.165	1.2	-0.002	1.257	1.174	1.254	-0.00499999999999999	1.131	1.177	1.177	-0.00399999999999999	tet+amp_combi_plate_1.3	06-11-13	2	128	4	852	3
18.1694444423192	1.187	1.181	1.173	-0.003	1.147	1.168	1.205	-0.002	1.264	1.18	1.262	-0.00399999999999999	1.134	1.182	1.184	-0.00399999999999999	tet+amp_combi_plate_1.3	06-11-13	2	128	4	852	3
18.2508333311998	1.19	1.185	1.18	-0.003	1.15	1.172	1.211	-0.002	1.269	1.187	1.268	-0.00499999999999999	1.138	1.186	1.187	-0.00299999999999999	tet+amp_combi_plate_1.3	06-11-13	2	128	4	852	3
18.3352777775726	1.193	1.188	1.183	-0.002	1.153	1.174	1.22	-0.002	1.272	1.19	1.272	-0.00399999999999999	1.142	1.19	1.189	-0.00299999999999999	tet+amp_combi_plate_1.3	06-11-13	2	128	4	852	3
18.4197222215007	1.196	1.191	1.186	-0.004	1.155	1.177	1.224	-0.002	1.271	1.19	1.274	-0.00399999999999999	1.144	1.195	1.195	-0.00399999999999999	tet+amp_combi_plate_1.3	06-11-13	2	128	4	852	3
18.5041666656034	1.198	1.195	1.19	-0.002	1.157	1.179	1.227	-0.001	1.274	1.193	1.277	-0.00499999999999999	1.147	1.198	1.197	-0.00399999999999999	tet+amp_combi_plate_1.3	06-11-13	2	128	4	852	3
18.5838888888247	1.199	1.198	1.198	-0.003	1.16	1.183	1.232	-0.002	1.278	1.197	1.28	-0.00399999999999999	1.152	1.203	1.202	-0.00299999999999999	tet+amp_combi_plate_1.3	06-11-13	2	128	4	852	3
18.6683333327528	1.204	1.201	1.201	-0.002	1.163	1.185	1.262	-0.002	1.281	1.201	1.288	-0.00399999999999999	1.155	1.207	1.205	-0.00299999999999999	tet+amp_combi_plate_1.3	06-11-13	2	128	4	852	3
18.7527777768555	1.206	1.206	1.209	-0.002	1.166	1.188	1.271	-0.001	1.283	1.205	1.289	-0.00399999999999999	1.157	1.207	1.205	-0.00399999999999999	tet+amp_combi_plate_1.3	06-11-13	2	128	4	852	3
18.8341666655615	1.209	1.208	1.211	-0.002	1.169	1.193	1.275	-0.001	1.283	1.205	1.29	-0.00399999999999999	1.163	1.212	1.209	-0.00299999999999999	tet+amp_combi_plate_1.3	06-11-13	2	128	4	852	3
18.9186111094896	1.212	1.209	1.214	-0.003	1.171	1.194	1.278	-0.002	1.286	1.208	1.294	-0.00399999999999999	1.167	1.215	1.214	-0.00299999999999999	tet+amp_combi_plate_1.3	06-11-13	2	128	4	852	3
19.0030555535923	1.213	1.211	1.217	-0.002	1.173	1.197	1.28	-0.001	1.288	1.212	1.297	-0.00399999999999999	1.181	1.22	1.217	-0.00299999999999999	tet+amp_combi_plate_1.3	06-11-13	2	128	4	852	3
19.0844444422983	1.216	1.215	1.221	-0.003	1.175	1.199	1.283	-0.001	1.289	1.214	1.297	-0.00399999999999999	1.19	1.223	1.219	-0.00299999999999999	tet+amp_combi_plate_1.3	06-11-13	2	128	4	852	3
19.1688888888457	1.219	1.218	1.227	-0.003	1.179	1.202	1.287	-0.001	1.29	1.22	1.304	-0.00399999999999999	1.196	1.225	1.224	-0.00299999999999999	tet+amp_combi_plate_1.3	06-11-13	2	128	4	852	3
19.2533333327738	1.22	1.221	1.23	-0.002	1.182	1.205	1.292	-0.002	1.29	1.223	1.308	-0.00399999999999999	1.201	1.217	1.227	-0.00399999999999999	tet+amp_combi_plate_1.3	06-11-13	2	128	4	852	3
19.3347222216544	1.225	1.224	1.232	-0.003	1.185	1.209	1.295	-0.001	1.292	1.224	1.308	-0.00399999999999999	1.207	1.233	1.229	-0.00299999999999999	tet+amp_combi_plate_1.3	06-11-13	2	128	4	852	3
19.4191666655825	1.225	1.225	1.234	-0.003	1.183	1.209	1.294	-0.002	1.291	1.225	1.308	-0.00499999999999999	1.208	1.234	1.231	-0.00299999999999999	tet+amp_combi_plate_1.3	06-11-13	2	128	4	852	3
19.5011111087515	1.229	1.226	1.239	-0.004	1.186	1.211	1.298	-0.002	1.294	1.233	1.31	-0.00499999999999999	1.212	1.237	1.233	-0.00399999999999999	tet+amp_combi_plate_1.3	06-11-13	2	128	4	852	3
19.5858333312208	1.232	1.232	1.245	-0.002	1.19	1.214	1.304	-0.001	1.301	1.244	1.32	-0.00399999999999999	1.214	1.238	1.237	-0.00299999999999999	tet+amp_combi_plate_1.3	06-11-13	2	128	4	852	3
19.6702777775936	1.232	1.233	1.247	-0.002	1.192	1.217	1.308	-0.001	1.299	1.27	1.32	-0.00399999999999999	1.218	1.23	1.238	-0.00299999999999999	tet+amp_combi_plate_1.3	06-11-13	2	128	4	852	3
19.751388887933	1.236	1.236	1.248	-0.003	1.195	1.221	1.31	-0.001	1.303	1.277	1.324	-0.002	1.222	1.244	1.241	-0.00299999999999999	tet+amp_combi_plate_1.3	06-11-13	2	128	4	852	3
19.8361111104023	1.238	1.238	1.252	-0.003	1.197	1.223	1.312	-0.002	1.302	1.281	1.322	-0.00399999999999999	1.221	1.244	1.242	-0.00299999999999999	tet+amp_combi_plate_1.3	06-11-13	2	128	4	852	3
19.9202777759638	1.241	1.242	1.257	-0.002	1.201	1.224	1.316	-0.002	1.305	1.298	1.329	-0.00399999999999999	1.224	1.248	1.246	-0.00399999999999999	tet+amp_combi_plate_1.3	06-11-13	2	128	4	852	3
20.0016666648444	1.242	1.243	1.259	-0.004	1.2	1.226	1.315	-0.002	1.306	1.3	1.327	-0.00599999999999999	1.225	1.249	1.247	-0.00299999999999999	tet+amp_combi_plate_1.3	06-11-13	2	128	4	852	3
20.0861111087725	1.244	1.246	1.263	-0.002	1.203	1.228	1.323	-0.002	1.313	1.309	1.332	-0.00499999999999999	1.23	1.25	1.251	-0.00299999999999999	tet+amp_combi_plate_1.3	06-11-13	2	128	4	852	3
20.1705555551453	1.248	1.25	1.268	-0.002	1.206	1.231	1.324	-0.002	1.309	1.311	1.335	-0.00499999999999999	1.232	1.256	1.255	-0.00299999999999999	tet+amp_combi_plate_1.3	06-11-13	2	128	4	852	3
20.2505555542884	1.251	1.251	1.268	-0.003	1.208	1.234	1.324	-0.001	1.31	1.314	1.334	-0.00399999999999999	1.233	1.256	1.255	-0.00399999999999999	tet+amp_combi_plate_1.3	06-11-13	2	128	4	852	3
20.3349999983911	1.252	1.253	1.275	-0.003	1.21	1.236	1.329	-0.002	1.316	1.323	1.34	-0.00399999999999999	1.236	1.259	1.26	-0.00299999999999999	tet+amp_combi_plate_1.3	06-11-13	2	128	4	852	3
20.4194444423192	1.254	1.254	1.277	-0.004	1.212	1.238	1.331	-0.002	1.315	1.321	1.339	-0.00399999999999999	1.237	1.26	1.26	-0.00299999999999999	tet+amp_combi_plate_1.3	06-11-13	2	128	4	852	3
20.5008333311998	1.258	1.257	1.282	-0.003	1.214	1.241	1.333	-0.002	1.316	1.326	1.338	-0.00399999999999999	1.239	1.262	1.263	-0.00399999999999999	tet+amp_combi_plate_1.3	06-11-13	2	128	4	852	3
20.5852777775726	1.261	1.259	1.284	-0.003	1.213	1.242	1.334	-0.002	1.314	1.327	1.339	-0.00399999999999999	1.242	1.265	1.264	-0.00299999999999999	tet+amp_combi_plate_1.3	06-11-13	2	128	4	852	3
20.6702777759638	1.265	1.265	1.292	-0.003	1.219	1.245	1.338	-0.002	1.318	1.334	1.348	-0.00399999999999999	1.243	1.267	1.268	-0.00299999999999999	tet+amp_combi_plate_1.3	06-11-13	2	128	4	852	3
20.7516666648444	1.269	1.268	1.292	-0.003	1.221	1.248	1.342	-0.002	1.321	1.336	1.346	-0.00399999999999999	1.246	1.27	1.267	-0.00299999999999999	tet+amp_combi_plate_1.3	06-11-13	2	128	4	852	3
20.8361111087725	1.27	1.27	1.298	-0.003	1.222	1.249	1.343	-0.002	1.323	1.333	1.346	-0.00499999999999999	1.248	1.27	1.271	-0.00299999999999999	tet+amp_combi_plate_1.3	06-11-13	2	128	4	852	3
20.9205555551453	1.309	1.27	1.306	-0.002	1.225	1.251	1.343	-0.002	1.323	1.338	1.348	-0.00399999999999999	1.251	1.274	1.273	-0.00399999999999999	tet+amp_combi_plate_1.3	06-11-13	2	128	4	852	3
21.0005555542884	1.327	1.274	1.331	-0.003	1.228	1.255	1.346	-0.001	1.332	1.345	1.354	-0.00399999999999999	1.252	1.275	1.274	-0.00299999999999999	tet+amp_combi_plate_1.3	06-11-13	2	128	4	852	3
21.0849999983911	1.331	1.276	1.34	-0.003	1.229	1.257	1.35	-0.002	1.335	1.344	1.352	-0.00499999999999999	1.255	1.277	1.277	-0.00499999999999999	tet+amp_combi_plate_1.3	06-11-13	2	128	4	852	3
21.1694444423192	1.332	1.278	1.339	-0.002	1.232	1.259	1.35	-0.002	1.341	1.347	1.354	-0.00499999999999999	1.255	1.282	1.28	-0.00299999999999999	tet+amp_combi_plate_1.3	06-11-13	2	128	4	852	3
21.2508333311998	1.335	1.28	1.336	-0.003	1.234	1.262	1.352	-0.002	1.34	1.345	1.353	-0.00399999999999999	1.257	1.288	1.282	-0.00399999999999999	tet+amp_combi_plate_1.3	06-11-13	2	128	4	852	3
21.3352777775726	1.334	1.283	1.34	-0.002	1.234	1.263	1.355	-0.002	1.341	1.349	1.356	-0.00399999999999999	1.261	1.291	1.284	-0.00299999999999999	tet+amp_combi_plate_1.3	06-11-13	2	128	4	852	3
21.4197222215007	1.339	1.285	1.346	-0.002	1.237	1.266	1.357	-0.001	1.346	1.354	1.361	-0.00399999999999999	1.269	1.296	1.286	-0.00299999999999999	tet+amp_combi_plate_1.3	06-11-13	2	128	4	852	3
21.5041666656034	1.338	1.286	1.348	-0.002	1.237	1.266	1.356	-0.002	1.347	1.356	1.362	-0.00399999999999999	1.271	1.296	1.288	-0.00299999999999999	tet+amp_combi_plate_1.3	06-11-13	2	128	4	852	3
21.5838888888247	1.34	1.287	1.347	-0.003	1.239	1.27	1.356	-0.002	1.342	1.352	1.357	-0.00499999999999999	1.273	1.297	1.288	-0.00299999999999999	tet+amp_combi_plate_1.3	06-11-13	2	128	4	852	3
21.6683333327528	1.342	1.29	1.351	-0.003	1.241	1.271	1.361	-0.001	1.344	1.352	1.359	-0.00499999999999999	1.275	1.296	1.289	-0.00399999999999999	tet+amp_combi_plate_1.3	06-11-13	2	128	4	852	3
21.7527777768555	1.343	1.292	1.353	-0.003	1.241	1.272	1.36	-0.002	1.343	1.351	1.359	-0.00599999999999999	1.276	1.299	1.294	-0.00399999999999999	tet+amp_combi_plate_1.3	06-11-13	2	128	4	852	3
21.8341666655615	1.344	1.294	1.355	-0.003	1.244	1.275	1.362	-0.002	1.347	1.358	1.367	-0.00499999999999999	1.28	1.299	1.299	-0.00399999999999999	tet+amp_combi_plate_1.3	06-11-13	2	128	4	852	3
21.9186111094896	1.348	1.297	1.36	-0.002	1.245	1.277	1.367	-0.002	1.352	1.364	1.376	-0.00499999999999999	1.28	1.3	1.302	-0.00399999999999999	tet+amp_combi_plate_1.3	06-11-13	2	128	4	852	3
22.0030555535923	1.35	1.299	1.359	-0.00399999999999999	1.248	1.279	1.369	-0.002	1.353	1.363	1.379	-0.00499999999999999	1.283	1.303	1.306	-0.00299999999999999	tet+amp_combi_plate_1.3	06-11-13	2	128	4	852	3
22.0844444422983	1.35	1.302	1.361	-0.003	1.25	1.282	1.367	-0.002	1.351	1.366	1.377	-0.00499999999999999	1.284	1.304	1.307	-0.00399999999999999	tet+amp_combi_plate_1.3	06-11-13	2	128	4	852	3
22.1688888888457	1.353	1.305	1.364	-0.003	1.249	1.284	1.371	-0.002	1.351	1.371	1.379	-0.00499999999999999	1.285	1.305	1.31	-0.00299999999999999	tet+amp_combi_plate_1.3	06-11-13	2	128	4	852	3
22.2533333327738	1.353	1.306	1.368	-0.003	1.252	1.32	1.375	-0.002	1.352	1.378	1.382	-0.00499999999999999	1.286	1.307	1.312	-0.00499999999999999	tet+amp_combi_plate_1.3	06-11-13	2	128	4	852	3
22.3347222216544	1.356	1.318	1.368	-0.003	1.254	1.323	1.374	-0.003	1.35	1.379	1.384	-0.00499999999999999	1.289	1.306	1.313	-0.00299999999999999	tet+amp_combi_plate_1.3	06-11-13	2	128	4	852	3
22.4191666655825	1.356	1.349	1.369	-0.003	1.257	1.342	1.378	-0.001	1.351	1.378	1.384	-0.00399999999999999	1.287	1.307	1.314	-0.00399999999999999	tet+amp_combi_plate_1.3	06-11-13	2	128	4	852	3
22.5036111095105	1.358	1.355	1.37	-0.003	1.257	1.34	1.38	-0.002	1.35	1.38	1.382	-0.005	1.288	1.304	1.314	-0.00399999999999999	tet+amp_combi_plate_1.3	06-11-13	2	128	4	852	3
22.5849999983911	1.359	1.367	1.37	-0.003	1.263	1.339	1.379	-0.003	1.349	1.377	1.382	-0.00599999999999999	1.289	1.306	1.314	-0.00399999999999999	tet+amp_combi_plate_1.3	06-11-13	2	128	4	852	3
22.6694444423192	1.361	1.375	1.375	-0.002	1.3	1.344	1.392	-0.003	1.355	1.384	1.388	-0.00399999999999999	1.29	1.308	1.317	-0.00299999999999999	tet+amp_combi_plate_1.3	06-11-13	2	128	4	852	3
22.7508333311998	1.363	1.378	1.377	-0.004	1.316	1.349	1.393	-0.002	1.351	1.383	1.388	-0.00499999999999999	1.291	1.31	1.319	-0.00399999999999999	tet+amp_combi_plate_1.3	06-11-13	2	128	4	852	3
22.8352777775726	1.363	1.38	1.378	-0.004	1.325	1.35	1.395	-0.002	1.35	1.385	1.389	-0.00599999999999999	1.292	1.309	1.32	-0.00399999999999999	tet+amp_combi_plate_1.3	06-11-13	2	128	4	852	3
22.9197222215007	1.367	1.382	1.378	-0.003	1.324	1.351	1.394	-0.002	1.348	1.381	1.388	-0.00499999999999999	1.291	1.308	1.32	-0.00399999999999999	tet+amp_combi_plate_1.3	06-11-13	2	128	4	852	3
23.0041666656034	1.372	1.383	1.384	-0.003	1.334	1.361	1.396	-0.002	1.352	1.393	1.392	-0.00499999999999999	1.293	1.311	1.322	-0.00399999999999999	tet+amp_combi_plate_1.3	06-11-13	2	128	4	852	3
23.0838888888247	1.376	1.383	1.384	-0.003	1.338	1.368	1.398	-0.002	1.351	1.395	1.393	-0.00499999999999999	1.294	1.313	1.322	-0.00399999999999999	tet+amp_combi_plate_1.3	06-11-13	2	128	4	852	3
23.1683333327528	1.378	1.386	1.385	-0.003	1.336	1.371	1.4	-0.002	1.346	1.391	1.391	-0.00499999999999999	1.294	1.313	1.324	-0.00299999999999999	tet+amp_combi_plate_1.3	06-11-13	2	128	4	852	3
23.2527777768555	1.377	1.387	1.385	-0.003	1.334	1.37	1.401	-0.002	1.342	1.39	1.389	-0.00499999999999999	1.292	1.312	1.323	-0.00399999999999999	tet+amp_combi_plate_1.3	06-11-13	2	128	4	852	3
23.3341666655615	1.379	1.392	1.389	-0.003	1.34	1.374	1.399	-0.002	1.341	1.394	1.392	-0.00499999999999999	1.295	1.312	1.323	-0.00399999999999999	tet+amp_combi_plate_1.3	06-11-13	2	128	4	852	3
23.4186111094896	1.382	1.397	1.39	-0.003	1.339	1.376	1.402	-0.002	1.343	1.398	1.395	-0.00499999999999999	1.294	1.312	1.326	-0.00399999999999999	tet+amp_combi_plate_1.3	06-11-13	2	128	4	852	3
23.5030555535923	1.38	1.401	1.389	-0.003	1.342	1.38	1.405	-0.002	1.34	1.397	1.396	-0.00599999999999999	1.294	1.313	1.327	-0.00299999999999999	tet+amp_combi_plate_1.3	06-11-13	2	128	4	852	3
23.5844444422983	1.383	1.405	1.392	-0.003	1.34	1.384	1.403	-0.002	1.338	1.398	1.394	-0.00499999999999999	1.293	1.311	1.328	-0.00399999999999999	tet+amp_combi_plate_1.3	06-11-13	2	128	4	852	3
23.6688888888457	1.381	1.406	1.394	-0.003	1.338	1.383	1.406	-0.002	1.335	1.396	1.393	-0.00499999999999999	1.293	1.312	1.33	-0.00399999999999999	tet+amp_combi_plate_1.3	06-11-13	2	128	4	852	3
23.7533333327738	1.383	1.408	1.4	-0.003	1.341	1.386	1.407	-0.002	1.335	1.397	1.395	-0.00499999999999999	1.294	1.312	1.331	-0.00399999999999999	tet+amp_combi_plate_1.3	06-11-13	2	128	4	852	3
23.8347222216544	1.386	1.41	1.406	-0.003	1.342	1.385	1.403	-0.002	1.335	1.4	1.395	-0.00499999999999999	1.292	1.311	1.329	-0.00399999999999999	tet+amp_combi_plate_1.3	06-11-13	2	128	4	852	3
23.9191666655825	1.383	1.409	1.405	-0.003	1.342	1.392	1.406	-0.002	1.333	1.399	1.393	-0.00499999999999999	1.291	1.313	1.33	-0.00399999999999999	tet+amp_combi_plate_1.3	06-11-13	2	128	4	852	3
24.0036111095105	1.387	1.409	1.407	-0.003	1.34	1.394	1.406	-0.001	1.329	1.395	1.391	-0.00399999999999999	1.294	1.311	1.33	-0.00399999999999999	tet+amp_combi_plate_1.3	06-11-13	2	128	4	852	3
0	-0.002	-0.003	-0.005	-0.004	-0.002	0	-0.00600000000000001	-0.001	-0.002	-0.004	-0.00600000000000001	-0.002	-0.002	0	-0.001	0.001	tet_amp_combi_plate_1.1	05-11-13	3	0.5	1024	855	1
0.085000000661239	-0.001	-0.002	-0.004	-0.003	-0.002	0	0	-0.003	-0.001	-0.004	-0.005	-0.002	-0.001	0.001	0	0.001	tet_amp_combi_plate_1.1	05-11-13	3	0.5	1024	855	1
0.16944444476394	-0.002	-0.003	-0.005	-0.003	-0.002	0	0.001	0	-0.001	-0.003	-0.005	-0.002	0	0.001	0	0.003	tet_amp_combi_plate_1.1	05-11-13	3	0.5	1024	855	1
0.250833333469927	-0.001	-0.002	-0.005	-0.004	-0.002	0	0.001	0	-0.001	-0.003	-0.004	-0.002	0	0.002	0	0.003	tet_amp_combi_plate_1.1	05-11-13	3	0.5	1024	855	1
0.335277777572628	-0.002	-0.003	-0.004	-0.003	-0.001	0	0.001	0	-0.001	-0.003	-0.004	-0.002	-0.001	0.001	0	0.002	tet_amp_combi_plate_1.1	05-11-13	3	0.5	1024	855	1
0.419722223945428	-0.002	-0.003	-0.005	-0.003	-0.001	0	0	0	-0.001	-0.003	-0.004	-0.002	-0.001	0.001	0	0.002	tet_amp_combi_plate_1.1	05-11-13	3	0.5	1024	855	1
0.501666667114478	-0.002	-0.003	-0.005	-0.003	-0.001	0.001	0	0	-0.001	-0.003	-0.005	-0.002	-0.001	0.001	0	0.002	tet_amp_combi_plate_1.1	05-11-13	3	0.5	1024	855	1
0.586111111217178	-0.002	-0.002	-0.005	-0.003	-0.001	-0.001	0	0	-0.001	-0.003	-0.005	-0.001	-0.001	0.001	0	0.002	tet_amp_combi_plate_1.1	05-11-13	3	0.5	1024	855	1
0.670555555145256	-0.002	-0.002	-0.004	-0.003	-0.002	0	0.001	0	-0.002	-0.004	-0.004	-0.003	-0.001	0.001	-0.001	0.002	tet_amp_combi_plate_1.1	05-11-13	3	0.5	1024	855	1
0.750555556733161	-0.002	-0.002	-0.004	-0.003	-0.001	0	0	0	-0.002	-0.004	-0.004	-0.001	0	0.001	0.001	0.002	tet_amp_combi_plate_1.1	05-11-13	3	0.5	1024	855	1
0.835000000661239	-0.002	-0.002	-0.004	-0.003	-0.002	0	0	0	-0.002	-0.004	-0.004	-0.002	-0.002	0.001	0.001	0.002	tet_amp_combi_plate_1.1	05-11-13	3	0.5	1024	855	1
0.91944444476394	-0.002	-0.002	-0.004	-0.003	-0.002	-0.001	0	0	-0.002	-0.004	-0.004	-0.002	-0.002	0	0	0.002	tet_amp_combi_plate_1.1	05-11-13	3	0.5	1024	855	1
1.00083333346993	-0.001	-0.002	-0.004	-0.003	-0.001	0	0.001	0	-0.001	-0.004	-0.004	-0.002	-0.002	0.001	0	0.002	tet_amp_combi_plate_1.1	05-11-13	3	0.5	1024	855	1
1.08527777757263	-0.002	-0.002	-0.004	-0.003	-0.002	0	0.001	0	-0.002	-0.004	-0.004	-0.002	-0.001	0	0	0.002	tet_amp_combi_plate_1.1	05-11-13	3	0.5	1024	855	1
1.16972222394543	-0.002	-0.002	-0.004	-0.003	-0.002	0	0.001	0	-0.001	-0.004	-0.004	-0.002	-0.001	0.001	0	0.002	tet_amp_combi_plate_1.1	05-11-13	3	0.5	1024	855	1
1.25166666711448	-0.002	-0.002	-0.004	-0.002	-0.002	0	0.001	0	-0.002	-0.004	-0.004	-0.002	-0.001	0.001	0	0.001	tet_amp_combi_plate_1.1	05-11-13	3	0.5	1024	855	1
1.33611111121718	-0.002	-0.002	-0.004	-0.002	-0.002	0	0.001	0	-0.002	-0.004	-0.004	-0.002	-0.001	0.001	0	0.002	tet_amp_combi_plate_1.1	05-11-13	3	0.5	1024	855	1
1.42055555514526	-0.001	-0.002	-0.004	-0.002	-0.002	0	0.001	0	-0.002	-0.004	-0.004	-0.002	-0.001	0.001	0.001	0.002	tet_amp_combi_plate_1.1	05-11-13	3	0.5	1024	855	1
1.50055555673316	-0.002	-0.002	-0.004	-0.003	-0.002	0	0.001	0	-0.001	-0.004	-0.004	-0.002	-0.001	0.001	0	0.002	tet_amp_combi_plate_1.1	05-11-13	3	0.5	1024	855	1
1.58500000066124	-0.002	-0.002	-0.004	-0.003	-0.002	0	0.001	0	-0.002	-0.004	-0.004	-0.002	-0.002	0.001	0.001	0.002	tet_amp_combi_plate_1.1	05-11-13	3	0.5	1024	855	1
1.66944444476394	-0.001	-0.003	-0.004	-0.003	-0.002	-0.001	0.001	0	-0.001	-0.004	-0.004	-0.003	-0.002	0.001	0	0.002	tet_amp_combi_plate_1.1	05-11-13	3	0.5	1024	855	1
1.75083333346993	-0.001	-0.002	-0.003	-0.003	-0.002	-0.001	0.001	0	-0.002	-0.004	-0.004	-0.002	-0.002	0.001	0	0.001	tet_amp_combi_plate_1.1	05-11-13	3	0.5	1024	855	1
1.83611111267237	-0.001	-0.001	-0.003	-0.002	-0.002	0	0.001	0	-0.001	-0.004	-0.004	-0.003	-0.002	0	0	0.002	tet_amp_combi_plate_1.1	05-11-13	3	0.5	1024	855	1
1.91805555601604	-0.001	-0.001	-0.004	-0.002	-0.002	0	0.001	0	-0.002	-0.003	-0.004	-0.003	-0.001	0	0	0.002	tet_amp_combi_plate_1.1	05-11-13	3	0.5	1024	855	1
2.00249999994412	-0.001	-0.001	-0.003	-0.002	-0.002	0	0.001	0	-0.002	-0.004	-0.004	-0.002	-0.001	0.001	0	0.002	tet_amp_combi_plate_1.1	05-11-13	3	0.5	1024	855	1
2.0869444438722	-0.001	-0.001	-0.003	-0.002	-0.001	0	0.001	0	-0.002	-0.004	-0.004	-0.002	-0.002	0	0	0.001	tet_amp_combi_plate_1.1	05-11-13	3	0.5	1024	855	1
2.16833333275281	0	-0.001	-0.003	-0.001	-0.002	0	0.001	0	-0.002	-0.004	-0.004	-0.003	-0.001	0	0	0.001	tet_amp_combi_plate_1.1	05-11-13	3	0.5	1024	855	1
2.25277777912561	0	0	-0.002	-0.001	-0.002	-0.001	0.001	0	-0.002	-0.004	-0.004	-0.002	-0.002	0	0	0.001	tet_amp_combi_plate_1.1	05-11-13	3	0.5	1024	855	1
2.33416666800622	0	0	-0.002	-0.001	-0.002	0	0.001	0	-0.001	-0.004	-0.004	-0.002	-0.002	0.001	0	0.001	tet_amp_combi_plate_1.1	05-11-13	3	0.5	1024	855	1
2.4186111119343	0	0.001	-0.003	-0.001	-0.002	-0.001	0.001	0	-0.002	-0.004	-0.004	-0.002	-0.002	0.001	0	0.001	tet_amp_combi_plate_1.1	05-11-13	3	0.5	1024	855	1
2.50305555586237	0.001	0	-0.002	0	-0.002	0	0.001	0	-0.002	-0.004	-0.004	-0.002	-0.002	0.001	0	0.001	tet_amp_combi_plate_1.1	05-11-13	3	0.5	1024	855	1
2.58500000147615	0.002	0.001	-0.001	0.001	-0.002	-0.001	0	0	-0.002	-0.004	-0.004	-0.003	-0.002	0	0	0.001	tet_amp_combi_plate_1.1	05-11-13	3	0.5	1024	855	1
2.66972222394543	0.003	0.002	0	0.002	-0.002	0	0	0	-0.001	-0.003	-0.004	-0.002	-0.002	0	0	0.001	tet_amp_combi_plate_1.1	05-11-13	3	0.5	1024	855	1
2.75166666711448	0.004	0.003	0.001	0.003	-0.001	0	0.001	0	-0.002	-0.004	-0.004	-0.002	-0.003	0	0	0.001	tet_amp_combi_plate_1.1	05-11-13	3	0.5	1024	855	1
2.83611111121718	0.005	0.004	0.002	0.003	-0.001	-0.001	0.001	0	-0.002	-0.004	-0.004	-0.002	-0.002	0	0	0.001	tet_amp_combi_plate_1.1	05-11-13	3	0.5	1024	855	1
2.92055555514526	0.00699999999999999	0.005	0.004	0.00499999999999999	-0.001	-0.001	0.001	0	-0.002	-0.004	-0.004	-0.002	-0.004	0	0	0.001	tet_amp_combi_plate_1.1	05-11-13	3	0.5	1024	855	1
3.00055555673316	0.00899999999999999	0.00699999999999999	0.00499999999999999	0.00599999999999999	-0.001	0	0	-0.001	-0.002	-0.004	-0.004	-0.002	-0.003	0	-0.001	0.001	tet_amp_combi_plate_1.1	05-11-13	3	0.5	1024	855	1
3.08500000066124	0.011	0.00899999999999999	0.00699999999999999	0.00699999999999999	-0.001	0	0.001	0	-0.001	-0.003	-0.005	-0.002	-0.003	0	-0.001	0	tet_amp_combi_plate_1.1	05-11-13	3	0.5	1024	855	1
3.1700000014971	0.014	0.01	0.00899999999999999	0.01	-0.001	0	0.001	-0.001	-0.001	-0.004	-0.004	-0.002	-0.002	0	-0.001	0.001	tet_amp_combi_plate_1.1	05-11-13	3	0.5	1024	855	1
3.25138889037771	0.017	0.014	0.012	0.013	-0.001	0	0.002	0	-0.002	-0.004	-0.004	-0.002	-0.002	0	0	0.001	tet_amp_combi_plate_1.1	05-11-13	3	0.5	1024	855	1
3.33611111267237	0.022	0.016	0.015	0.016	-0.001	0.001	0.001	0.001	-0.002	-0.004	-0.004	-0.002	-0.002	0	-0.001	0.001	tet_amp_combi_plate_1.1	05-11-13	3	0.5	1024	855	1
3.41805555601604	0.026	0.021	0.019	0.02	0	0.001	0.002	0	-0.002	-0.003	-0.005	-0.001	-0.003	-0.001	-0.001	0.001	tet_amp_combi_plate_1.1	05-11-13	3	0.5	1024	855	1
3.50249999994412	0.031	0.025	0.023	0.024	-0.001	0.001	0.002	0	-0.001	-0.004	-0.004	-0.002	-0.003	0	-0.001	0.001	tet_amp_combi_plate_1.1	05-11-13	3	0.5	1024	855	1
3.5869444438722	0.036	0.03	0.028	0.03	0	0.001	0.002	0.001	-0.002	-0.003	-0.004	-0.002	-0.003	-0.001	-0.001	0	tet_amp_combi_plate_1.1	05-11-13	3	0.5	1024	855	1
3.66833333275281	0.043	0.037	0.035	0.036	0	0.001	0.002	0.002	-0.002	-0.004	-0.004	-0.002	-0.003	0	0	0.001	tet_amp_combi_plate_1.1	05-11-13	3	0.5	1024	855	1
3.75277777912561	0.049	0.042	0.04	0.042	0	0.001	0.002	0.001	-0.001	-0.003	-0.003	0	-0.003	0	0	0.001	tet_amp_combi_plate_1.1	05-11-13	3	0.5	1024	855	1
3.83416666800622	0.055	0.049	0.046	0.048	0	0.001	0.002	0	-0.003	-0.004	-0.004	-0.002	-0.003	0	-0.001	0.001	tet_amp_combi_plate_1.1	05-11-13	3	0.5	1024	855	1
3.9186111119343	0.062	0.054	0.051	0.054	0	0.001	0.002	0.001	-0.002	-0.004	-0.005	-0.003	-0.003	-0.001	-0.001	0	tet_amp_combi_plate_1.1	05-11-13	3	0.5	1024	855	1
4.00305555586237	0.071	0.063	0.06	0.062	0.001	0.002	0.004	0.002	-0.001	-0.003	-0.004	-0.001	-0.002	0	0	0	tet_amp_combi_plate_1.1	05-11-13	3	0.5	1024	855	1
4.08444444474299	0.08	0.071	0.069	0.07	0.001	0.002	0.003	0.001	-0.001	-0.004	-0.004	-0.002	-0.003	-0.001	-0.001	0	tet_amp_combi_plate_1.1	05-11-13	3	0.5	1024	855	1
4.16888888867106	0.092	0.081	0.081	0.082	0.001	0.002	0.003	0.003	-0.002	-0.004	-0.004	-0.002	-0.002	0	-0.001	0	tet_amp_combi_plate_1.1	05-11-13	3	0.5	1024	855	1
4.25333333277376	0.106	0.095	0.093	0.095	0.002	0.003	0.004	0.004	-0.001	-0.003	-0.004	-0.002	-0.002	0	-0.001	0.001	tet_amp_combi_plate_1.1	05-11-13	3	0.5	1024	855	1
4.33388888882473	0.118	0.107	0.104	0.107	0.001	0.003	0.004	0.003	-0.001	-0.003	-0.004	-0.002	-0.003	0	-0.001	0	tet_amp_combi_plate_1.1	05-11-13	3	0.5	1024	855	1
4.41833333275281	0.128	0.116	0.114	0.117	0.002	0.004	0.004	0.004	-0.003	-0.003	-0.004	-0.003	-0.003	-0.001	-0.001	0	tet_amp_combi_plate_1.1	05-11-13	3	0.5	1024	855	1
4.50277777912561	0.141	0.13	0.126	0.129	0.004	0.004	0.005	0.005	-0.002	-0.003	-0.004	-0.003	-0.002	-0.001	0	0	tet_amp_combi_plate_1.1	05-11-13	3	0.5	1024	855	1
4.58416666800622	0.155	0.141	0.138	0.142	0.002	0.003	0.005	0.005	-0.002	-0.004	-0.004	-0.003	-0.003	-0.001	-0.002	0	tet_amp_combi_plate_1.1	05-11-13	3	0.5	1024	855	1
4.6686111119343	0.167	0.155	0.15	0.154	0.005	0.00599999999999999	0.00700000000000001	0.00599999999999999	-0.002	-0.003	-0.003	-0.002	-0.003	-0.001	-0.001	0	tet_amp_combi_plate_1.1	05-11-13	3	0.5	1024	855	1
4.75305555586237	0.18	0.167	0.161	0.165	0.005	0.00599999999999999	0.00799999999999999	0.00699999999999999	-0.002	-0.003	-0.004	-0.002	-0.003	-0.001	0	0.001	tet_amp_combi_plate_1.1	05-11-13	3	0.5	1024	855	1
4.83444444474299	0.192	0.179	0.178	0.178	0.00599999999999999	0.00799999999999999	0.01	0.00899999999999999	-0.001	-0.003	-0.004	-0.002	-0.002	0	-0.001	0.001	tet_amp_combi_plate_1.1	05-11-13	3	0.5	1024	855	1
4.91888888867106	0.211	0.198	0.187	0.197	0.00699999999999999	0.00799999999999999	0.01	0.01	-0.002	-0.003	-0.003	-0.001	-0.003	-0.001	-0.001	0	tet_amp_combi_plate_1.1	05-11-13	3	0.5	1024	855	1
5.00416666787351	0.225	0.213	0.196	0.207	0.00799999999999999	0.00899999999999999	0.011	0.011	-0.002	-0.004	-0.004	-0.002	-0.002	0	-0.001	0.001	tet_amp_combi_plate_1.1	05-11-13	3	0.5	1024	855	1
5.08388888882473	0.235	0.221	0.204	0.217	0.00899999999999999	0.01	0.012	0.013	-0.001	-0.003	-0.003	-0.002	-0.003	-0.001	-0.001	0	tet_amp_combi_plate_1.1	05-11-13	3	0.5	1024	855	1
5.16833333275281	0.243	0.228	0.211	0.226	0.01	0.011	0.013	0.013	-0.003	-0.003	-0.005	-0.002	-0.003	-0.001	-0.001	0	tet_amp_combi_plate_1.1	05-11-13	3	0.5	1024	855	1
5.25277777912561	0.254	0.24	0.221	0.238	0.011	0.012	0.015	0.015	-0.002	-0.004	-0.003	-0.002	-0.002	-0.001	-0.002	0	tet_amp_combi_plate_1.1	05-11-13	3	0.5	1024	855	1
5.33416666800622	0.263	0.249	0.23	0.246	0.012	0.013	0.015	0.016	-0.002	-0.004	-0.004	-0.003	-0.003	-0.002	-0.003	-0.001	tet_amp_combi_plate_1.1	05-11-13	3	0.5	1024	855	1
5.4186111119343	0.279	0.265	0.244	0.262	0.017	0.018	0.019	0.02	-0.002	-0.003	-0.003	-0.002	-0.002	0.001	0	0	tet_amp_combi_plate_1.1	05-11-13	3	0.5	1024	855	1
5.50305555586237	0.285	0.271	0.25	0.267	0.018	0.02	0.021	0.022	-0.002	-0.003	-0.003	-0.002	-0.002	0	-0.001	0.001	tet_amp_combi_plate_1.1	05-11-13	3	0.5	1024	855	1
5.58500000147615	0.295	0.28	0.258	0.278	0.019	0.022	0.022	0.024	-0.002	-0.003	-0.003	-0.001	-0.003	0	-0.001	0	tet_amp_combi_plate_1.1	05-11-13	3	0.5	1024	855	1
5.66972222394543	0.307	0.293	0.268	0.289	0.022	0.024	0.025	0.026	-0.002	-0.003	-0.003	-0.003	-0.003	-0.001	-0.001	0.001	tet_amp_combi_plate_1.1	05-11-13	3	0.5	1024	855	1
5.75416666787351	0.312	0.298	0.27	0.289	0.024	0.027	0.027	0.03	-0.001	-0.003	-0.003	0	-0.003	0	0	0.001	tet_amp_combi_plate_1.1	05-11-13	3	0.5	1024	855	1
5.83388888882473	0.321	0.307	0.278	0.298	0.026	0.029	0.03	0.033	-0.001	-0.003	-0.003	-0.001	-0.002	0	-0.001	0	tet_amp_combi_plate_1.1	05-11-13	3	0.5	1024	855	1
5.91833333275281	0.333	0.32	0.286	0.31	0.03	0.032	0.033	0.036	-0.002	-0.004	-0.003	-0.002	-0.003	-0.001	-0.001	0.001	tet_amp_combi_plate_1.1	05-11-13	3	0.5	1024	855	1
6.00277777912561	0.345	0.329	0.293	0.319	0.033	0.034	0.037	0.039	-0.001	-0.003	-0.003	-0.001	-0.003	-0.001	-0.001	0	tet_amp_combi_plate_1.1	05-11-13	3	0.5	1024	855	1
6.08416666800622	0.355	0.334	0.299	0.326	0.037	0.038	0.039	0.042	-0.002	-0.003	-0.003	-0.001	-0.002	0	0	0	tet_amp_combi_plate_1.1	05-11-13	3	0.5	1024	855	1
6.1686111119343	0.36	0.341	0.303	0.334	0.04	0.041	0.042	0.047	-0.001	-0.003	-0.003	-0.001	-0.003	-0.001	-0.001	0	tet_amp_combi_plate_1.1	05-11-13	3	0.5	1024	855	1
6.25305555586237	0.371	0.351	0.31	0.344	0.043	0.044	0.046	0.05	-0.002	-0.003	-0.002	-0.002	-0.003	-0.001	0	0	tet_amp_combi_plate_1.1	05-11-13	3	0.5	1024	855	1
6.33444444474299	0.376	0.355	0.315	0.35	0.046	0.048	0.049	0.054	-0.001	-0.003	-0.002	0	-0.002	-0.001	-0.001	0	tet_amp_combi_plate_1.1	05-11-13	3	0.5	1024	855	1
6.41888888867106	0.385	0.364	0.32	0.358	0.05	0.051	0.053	0.057	-0.002	-0.003	-0.002	-0.001	-0.003	0	-0.002	0	tet_amp_combi_plate_1.1	05-11-13	3	0.5	1024	855	1
6.50333333277376	0.392	0.369	0.325	0.365	0.054	0.055	0.056	0.062	-0.002	-0.003	-0.002	0	-0.004	-0.001	-0.001	0	tet_amp_combi_plate_1.1	05-11-13	3	0.5	1024	855	1
6.58472222392447	0.395	0.371	0.329	0.367	0.058	0.059	0.06	0.066	-0.002	-0.003	-0.003	-0.001	-0.003	-0.001	-0.001	0	tet_amp_combi_plate_1.1	05-11-13	3	0.5	1024	855	1
6.66916666802717	0.407	0.38	0.334	0.377	0.062	0.064	0.064	0.073	-0.001	-0.003	-0.002	-0.001	-0.003	-0.001	-0.002	0	tet_amp_combi_plate_1.1	05-11-13	3	0.5	1024	855	1
6.75111111119622	0.414	0.386	0.341	0.384	0.067	0.068	0.07	0.079	-0.002	-0.003	-0.002	0	-0.002	-0.001	-0.001	0.001	tet_amp_combi_plate_1.1	05-11-13	3	0.5	1024	855	1
6.83583333349088	0.426	0.396	0.347	0.393	0.073	0.075	0.076	0.087	-0.001	-0.003	-0.002	0	-0.003	-0.001	-0.002	0	tet_amp_combi_plate_1.1	05-11-13	3	0.5	1024	855	1
6.91777777910465	0.427	0.399	0.354	0.393	0.08	0.081	0.083	0.093	-0.001	-0.002	-0.002	-0.001	-0.002	0	-0.001	0.001	tet_amp_combi_plate_1.1	05-11-13	3	0.5	1024	855	1
7.00222222320735	0.436	0.407	0.358	0.4	0.087	0.087	0.09	0.102	-0.002	-0.002	-0.002	0	-0.003	-0.001	-0.001	0.001	tet_amp_combi_plate_1.1	05-11-13	3	0.5	1024	855	1
7.08666666713543	0.447	0.417	0.366	0.409	0.095	0.095	0.098	0.112	-0.002	-0.003	-0.002	0	-0.003	-0.001	-0.002	0	tet_amp_combi_plate_1.1	05-11-13	3	0.5	1024	855	1
7.16805555601604	0.454	0.423	0.374	0.413	0.105	0.104	0.108	0.121	-0.001	-0.002	-0.001	0	-0.002	-0.001	-0.001	0.001	tet_amp_combi_plate_1.1	05-11-13	3	0.5	1024	855	1
7.25249999994412	0.465	0.434	0.379	0.419	0.116	0.115	0.119	0.133	-0.002	-0.002	-0.002	-0.001	-0.003	-0.001	-0.001	0	tet_amp_combi_plate_1.1	05-11-13	3	0.5	1024	855	1
7.3369444438722	0.469	0.437	0.384	0.42	0.126	0.124	0.13	0.145	-0.001	-0.002	-0.002	0	-0.003	-0.001	-0.001	0	tet_amp_combi_plate_1.1	05-11-13	3	0.5	1024	855	1
7.41833333275281	0.471	0.438	0.39	0.422	0.137	0.135	0.139	0.157	-0.001	-0.002	-0.001	0	-0.003	-0.001	-0.001	0	tet_amp_combi_plate_1.1	05-11-13	3	0.5	1024	855	1
7.50277777912561	0.483	0.447	0.396	0.427	0.149	0.146	0.15	0.169	-0.001	-0.003	-0.001	0.001	-0.003	-0.001	-0.002	0	tet_amp_combi_plate_1.1	05-11-13	3	0.5	1024	855	1
7.58416666800622	0.493	0.456	0.403	0.436	0.161	0.158	0.162	0.181	-0.002	-0.002	-0.001	0.001	-0.003	-0.001	-0.001	0.001	tet_amp_combi_plate_1.1	05-11-13	3	0.5	1024	855	1
7.6686111119343	0.509	0.468	0.409	0.444	0.174	0.17	0.174	0.194	-0.001	-0.002	0	0	-0.004	-0.001	-0.001	0.001	tet_amp_combi_plate_1.1	05-11-13	3	0.5	1024	855	1
7.75305555586237	0.513	0.47	0.415	0.445	0.184	0.181	0.182	0.203	-0.001	-0.003	-0.001	0.001	-0.003	-0.001	-0.001	0	tet_amp_combi_plate_1.1	05-11-13	3	0.5	1024	855	1
7.83444444474299	0.504	0.464	0.419	0.439	0.191	0.189	0.192	0.213	-0.001	-0.003	-0.001	0.001	-0.003	-0.002	-0.001	0	tet_amp_combi_plate_1.1	05-11-13	3	0.5	1024	855	1
7.91888888867106	0.514	0.476	0.424	0.447	0.205	0.2	0.203	0.225	-0.002	-0.002	0	0.001	-0.003	-0.001	-0.001	0.001	tet_amp_combi_plate_1.1	05-11-13	3	0.5	1024	855	1
8.00416666787351	0.518	0.485	0.43	0.452	0.217	0.213	0.212	0.235	-0.001	-0.002	0	0.002	-0.003	-0.001	-0.001	0.001	tet_amp_combi_plate_1.1	05-11-13	3	0.5	1024	855	1
8.08388888882473	0.515	0.487	0.438	0.454	0.224	0.223	0.218	0.241	-0.001	-0.002	-0.001	0.002	-0.004	-0.002	-0.001	0.001	tet_amp_combi_plate_1.1	05-11-13	3	0.5	1024	855	1
8.16833333275281	0.513	0.488	0.443	0.453	0.228	0.228	0.222	0.245	-0.001	-0.001	0.001	0.002	-0.004	-0.002	-0.001	0	tet_amp_combi_plate_1.1	05-11-13	3	0.5	1024	855	1
8.25277777912561	0.52	0.491	0.448	0.456	0.234	0.233	0.228	0.25	-0.001	-0.002	0.001	0.002	-0.003	0	-0.001	0	tet_amp_combi_plate_1.1	05-11-13	3	0.5	1024	855	1
8.33416666800622	0.521	0.49	0.453	0.46	0.239	0.238	0.233	0.255	-0.001	-0.001	0.001	0.002	-0.003	-0.001	-0.002	0	tet_amp_combi_plate_1.1	05-11-13	3	0.5	1024	855	1
8.4186111119343	0.54	0.498	0.459	0.466	0.246	0.245	0.24	0.263	-0.001	-0.002	0.001	0.003	-0.002	-0.001	-0.001	0	tet_amp_combi_plate_1.1	05-11-13	3	0.5	1024	855	1
8.50305555586237	0.546	0.496	0.465	0.468	0.252	0.251	0.246	0.269	-0.001	-0.002	0.002	0.002	-0.004	-0.001	-0.001	0	tet_amp_combi_plate_1.1	05-11-13	3	0.5	1024	855	1
8.58500000147615	0.541	0.491	0.469	0.468	0.256	0.254	0.249	0.271	-0.001	-0.001	0.002	0.00299999999999999	-0.003	-0.001	-0.002	0	tet_amp_combi_plate_1.1	05-11-13	3	0.5	1024	855	1
8.66972222394543	0.554	0.492	0.476	0.473	0.262	0.261	0.255	0.278	0	-0.001	0.001	0.00399999999999999	-0.003	0	-0.001	0	tet_amp_combi_plate_1.1	05-11-13	3	0.5	1024	855	1
8.75166666711448	0.558	0.499	0.483	0.48	0.27	0.267	0.263	0.283	-0.001	-0.001	0.002	0.00499999999999999	-0.003	-0.002	-0.001	0	tet_amp_combi_plate_1.1	05-11-13	3	0.5	1024	855	1
8.83611111121718	0.565	0.505	0.486	0.482	0.278	0.276	0.272	0.29	0	-0.001	0.00199999999999999	0.00399999999999999	-0.003	0	-0.002	0	tet_amp_combi_plate_1.1	05-11-13	3	0.5	1024	855	1
8.92055555514526	0.553	0.503	0.492	0.482	0.285	0.281	0.277	0.295	0	-0.001	0.00199999999999999	0.00499999999999999	-0.003	-0.001	-0.002	0	tet_amp_combi_plate_1.1	05-11-13	3	0.5	1024	855	1
9.00055555673316	0.545	0.502	0.497	0.485	0.286	0.283	0.279	0.298	0	-0.001	0.00299999999999999	0.00499999999999999	-0.003	-0.001	-0.001	0	tet_amp_combi_plate_1.1	05-11-13	3	0.5	1024	855	1
9.08583333349088	0.563	0.512	0.502	0.493	0.296	0.293	0.288	0.307	-0.001	-0.001	0.00299999999999999	0.00599999999999999	-0.004	-0.002	-0.001	0	tet_amp_combi_plate_1.1	05-11-13	3	0.5	1024	855	1
9.16777777910465	0.565	0.511	0.509	0.496	0.304	0.301	0.295	0.313	0	-0.001	0.00299999999999999	0.00499999999999999	-0.003	-0.001	-0.002	0	tet_amp_combi_plate_1.1	05-11-13	3	0.5	1024	855	1
9.25222222320735	0.575	0.516	0.513	0.501	0.314	0.31	0.305	0.322	0	0	0.00399999999999999	0.00599999999999999	-0.003	-0.001	-0.002	0	tet_amp_combi_plate_1.1	05-11-13	3	0.5	1024	855	1
9.33666666713543	0.567	0.518	0.519	0.503	0.319	0.314	0.309	0.324	0	0	0.00399999999999999	0.00699999999999999	-0.003	-0.001	-0.002	0	tet_amp_combi_plate_1.1	05-11-13	3	0.5	1024	855	1
9.41805555601604	0.565	0.522	0.524	0.508	0.323	0.319	0.315	0.329	0	-0.001	0.00399999999999999	0.00599999999999999	-0.004	-0.001	-0.002	0	tet_amp_combi_plate_1.1	05-11-13	3	0.5	1024	855	1
9.50249999994412	0.575	0.528	0.529	0.513	0.333	0.328	0.325	0.337	0	0	0.00599999999999999	0.00699999999999999	-0.003	-0.001	-0.002	0	tet_amp_combi_plate_1.1	05-11-13	3	0.5	1024	855	1
9.5869444438722	0.582	0.536	0.533	0.519	0.343	0.337	0.336	0.347	0	-0.001	0.00499999999999999	0.00799999999999999	-0.003	-0.001	-0.002	0	tet_amp_combi_plate_1.1	05-11-13	3	0.5	1024	855	1
9.66833333275281	0.577	0.539	0.54	0.524	0.35	0.342	0.342	0.353	0	0	0.00699999999999999	0.00799999999999999	-0.003	-0.001	-0.002	0	tet_amp_combi_plate_1.1	05-11-13	3	0.5	1024	855	1
9.75277777912561	0.581	0.542	0.545	0.526	0.358	0.35	0.352	0.361	0.001	0	0.00699999999999999	0.00899999999999999	-0.003	-0.001	-0.002	0	tet_amp_combi_plate_1.1	05-11-13	3	0.5	1024	855	1
9.83416666800622	0.568	0.539	0.55	0.529	0.359	0.35	0.354	0.363	0.001	0	0.00799999999999999	0.00899999999999999	-0.003	-0.001	-0.002	0	tet_amp_combi_plate_1.1	05-11-13	3	0.5	1024	855	1
9.9186111119343	0.576	0.548	0.554	0.534	0.368	0.357	0.363	0.371	0	-0.001	0.00699999999999999	0.01	-0.003	-0.001	-0.002	0	tet_amp_combi_plate_1.1	05-11-13	3	0.5	1024	855	1
10.0030555558624	0.579	0.554	0.559	0.539	0.375	0.366	0.372	0.378	0.001	0	0.00799999999999999	0.011	-0.004	-0.001	-0.002	0	tet_amp_combi_plate_1.1	05-11-13	3	0.5	1024	855	1
10.084444444743	0.58	0.557	0.564	0.543	0.382	0.372	0.381	0.385	0.001	0	0.00799999999999999	0.012	-0.003	-0.001	-0.002	0	tet_amp_combi_plate_1.1	05-11-13	3	0.5	1024	855	1
10.1688888886711	0.581	0.558	0.569	0.548	0.39	0.378	0.388	0.393	0.001	0.001	0.01	0.013	-0.003	-0.001	-0.002	0	tet_amp_combi_plate_1.1	05-11-13	3	0.5	1024	855	1
10.2541666678735	0.58	0.562	0.574	0.552	0.391	0.38	0.39	0.394	0.001	0.001	0.01	0.014	-0.003	-0.001	-0.001	0	tet_amp_combi_plate_1.1	05-11-13	3	0.5	1024	855	1
10.3347222239245	0.582	0.567	0.579	0.557	0.394	0.385	0.394	0.399	0.001	0.002	0.01	0.014	-0.003	-0.001	-0.002	0	tet_amp_combi_plate_1.1	05-11-13	3	0.5	1024	855	1
10.4200000006822	0.592	0.574	0.583	0.563	0.407	0.396	0.407	0.41	0.002	0.001	0.011	0.015	-0.003	-0.001	-0.002	0	tet_amp_combi_plate_1.1	05-11-13	3	0.5	1024	855	1
10.5005555567332	0.586	0.572	0.588	0.567	0.406	0.396	0.408	0.412	0.001	0.001	0.013	0.016	-0.003	-0.001	-0.002	-0.001	tet_amp_combi_plate_1.1	05-11-13	3	0.5	1024	855	1
10.5858333334909	0.58	0.571	0.593	0.57	0.404	0.393	0.405	0.406	0.002	0.002	0.014	0.018	-0.003	-0.001	-0.001	0	tet_amp_combi_plate_1.1	05-11-13	3	0.5	1024	855	1
10.6677777791047	0.578	0.577	0.599	0.576	0.399	0.388	0.403	0.402	0.003	0.002	0.014	0.018	-0.004	-0.002	-0.002	0	tet_amp_combi_plate_1.1	05-11-13	3	0.5	1024	855	1
10.7522222232074	0.589	0.583	0.601	0.581	0.408	0.397	0.413	0.41	0.002	0.002	0.014	0.019	-0.003	-0.001	-0.002	0	tet_amp_combi_plate_1.1	05-11-13	3	0.5	1024	855	1
10.8366666671354	0.6	0.587	0.606	0.585	0.414	0.402	0.42	0.415	0.002	0.002	0.015	0.02	-0.003	-0.001	-0.001	-0.001	tet_amp_combi_plate_1.1	05-11-13	3	0.5	1024	855	1
10.918055556016	0.591	0.591	0.612	0.591	0.413	0.4	0.421	0.413	0.002	0.002	0.017	0.021	-0.003	-0.001	-0.001	0	tet_amp_combi_plate_1.1	05-11-13	3	0.5	1024	855	1
11.0024999999441	0.593	0.595	0.618	0.597	0.402	0.389	0.413	0.405	0.002	0.002	0.017	0.024	-0.003	-0.001	-0.002	0	tet_amp_combi_plate_1.1	05-11-13	3	0.5	1024	855	1
11.0869444438722	0.602	0.6	0.62	0.601	0.411	0.398	0.426	0.414	0.003	0.00299999999999999	0.019	0.024	-0.003	-0.001	-0.002	-0.001	tet_amp_combi_plate_1.1	05-11-13	3	0.5	1024	855	1
11.1683333327528	0.604	0.603	0.627	0.606	0.411	0.399	0.432	0.414	0.003	0.00299999999999999	0.02	0.024	-0.003	-0.001	-0.002	0	tet_amp_combi_plate_1.1	05-11-13	3	0.5	1024	855	1
11.2527777791256	0.608	0.608	0.631	0.608	0.417	0.405	0.441	0.42	0.003	0.00299999999999999	0.021	0.025	-0.003	-0.001	-0.001	-0.001	tet_amp_combi_plate_1.1	05-11-13	3	0.5	1024	855	1
11.3341666680062	0.605	0.612	0.637	0.615	0.405	0.393	0.433	0.407	0.003	0.00399999999999999	0.022	0.027	-0.003	-0.001	-0.001	0	tet_amp_combi_plate_1.1	05-11-13	3	0.5	1024	855	1
11.4186111119343	0.613	0.617	0.641	0.62	0.396	0.384	0.425	0.398	0.003	0.00399999999999999	0.022	0.028	-0.003	-0.001	-0.002	-0.001	tet_amp_combi_plate_1.1	05-11-13	3	0.5	1024	855	1
11.5030555558624	0.623	0.623	0.643	0.624	0.411	0.397	0.446	0.413	0.003	0.00299999999999999	0.023	0.029	-0.003	-0.001	-0.002	0	tet_amp_combi_plate_1.1	05-11-13	3	0.5	1024	855	1
11.5850000014761	0.619	0.626	0.65	0.629	0.403	0.391	0.442	0.407	0.003	0.00399999999999999	0.024	0.032	-0.004	-0.002	-0.002	-0.001	tet_amp_combi_plate_1.1	05-11-13	3	0.5	1024	855	1
11.6697222239454	0.623	0.628	0.652	0.632	0.409	0.396	0.452	0.408	0.003	0.00399999999999999	0.026	0.031	-0.003	-0.001	-0.001	0	tet_amp_combi_plate_1.1	05-11-13	3	0.5	1024	855	1
11.7516666671145	0.626	0.634	0.66	0.638	0.402	0.39	0.446	0.4	0.003	0.00299999999999999	0.026	0.034	-0.004	-0.001	-0.001	-0.001	tet_amp_combi_plate_1.1	05-11-13	3	0.5	1024	855	1
11.8361111112172	0.633	0.638	0.661	0.641	0.403	0.391	0.452	0.399	0.00399999999999999	0.00399999999999999	0.028	0.035	-0.003	-0.001	-0.001	-0.001	tet_amp_combi_plate_1.1	05-11-13	3	0.5	1024	855	1
11.9205555551453	0.634	0.642	0.666	0.645	0.403	0.391	0.459	0.398	0.003	0.00399999999999999	0.029	0.037	-0.003	-0.001	-0.001	0.001	tet_amp_combi_plate_1.1	05-11-13	3	0.5	1024	855	1
12.0005555567332	0.637	0.646	0.671	0.65	0.401	0.389	0.459	0.393	0.00399999999999999	0.00499999999999999	0.031	0.038	-0.003	-0.001	-0.002	-0.001	tet_amp_combi_plate_1.1	05-11-13	3	0.5	1024	855	1
12.0858333334909	0.639	0.651	0.674	0.654	0.396	0.385	0.456	0.389	0.00499999999999999	0.00499999999999999	0.033	0.04	-0.003	-0.001	-0.002	0	tet_amp_combi_plate_1.1	05-11-13	3	0.5	1024	855	1
12.1677777791047	0.643	0.655	0.679	0.659	0.395	0.384	0.455	0.386	0.00299999999999999	0.00499999999999999	0.034	0.044	-0.004	-0.002	-0.002	-0.001	tet_amp_combi_plate_1.1	05-11-13	3	0.5	1024	855	1
12.2522222232074	0.65	0.659	0.681	0.662	0.397	0.386	0.467	0.389	0.00399999999999999	0.00599999999999999	0.035	0.045	-0.003	-0.001	-0.002	-0.001	tet_amp_combi_plate_1.1	05-11-13	3	0.5	1024	855	1
12.3366666671354	0.651	0.663	0.685	0.666	0.395	0.386	0.467	0.389	0.00399999999999999	0.00499999999999999	0.038	0.046	-0.004	-0.001	-0.001	-0.001	tet_amp_combi_plate_1.1	05-11-13	3	0.5	1024	855	1
12.418055556016	0.656	0.668	0.691	0.672	0.395	0.386	0.461	0.387	0.00499999999999999	0.00599999999999999	0.039	0.048	-0.003	-0.001	-0.002	-0.001	tet_amp_combi_plate_1.1	05-11-13	3	0.5	1024	855	1
12.5024999999441	0.659	0.672	0.694	0.674	0.394	0.383	0.457	0.386	0.00499999999999999	0.00699999999999999	0.042	0.051	-0.004	-0.002	-0.002	-0.001	tet_amp_combi_plate_1.1	05-11-13	3	0.5	1024	855	1
12.5869444438722	0.664	0.675	0.699	0.68	0.396	0.386	0.46	0.391	0.00499999999999999	0.00799999999999999	0.044	0.055	-0.003	-0.001	-0.002	0	tet_amp_combi_plate_1.1	05-11-13	3	0.5	1024	855	1
12.6683333327528	0.665	0.68	0.702	0.683	0.398	0.39	0.457	0.392	0.00499999999999999	0.00699999999999999	0.046	0.057	-0.003	-0.002	-0.002	0	tet_amp_combi_plate_1.1	05-11-13	3	0.5	1024	855	1
12.7527777791256	0.671	0.684	0.708	0.689	0.402	0.392	0.457	0.395	0.00499999999999999	0.00799999999999999	0.048	0.06	-0.004	-0.002	-0.003	0	tet_amp_combi_plate_1.1	05-11-13	3	0.5	1024	855	1
12.8341666680062	0.674	0.69	0.712	0.694	0.402	0.394	0.446	0.397	0.00599999999999999	0.00899999999999999	0.05	0.063	-0.004	-0.001	-0.002	-0.001	tet_amp_combi_plate_1.1	05-11-13	3	0.5	1024	855	1
12.9186111119343	0.678	0.695	0.716	0.698	0.405	0.398	0.431	0.401	0.00599999999999999	0.01	0.054	0.069	-0.003	0	-0.001	0	tet_amp_combi_plate_1.1	05-11-13	3	0.5	1024	855	1
13.0030555558624	0.683	0.7	0.721	0.704	0.409	0.401	0.428	0.407	0.00599999999999999	0.00899999999999999	0.055	0.073	-0.003	-0.001	-0.002	-0.002	tet_amp_combi_plate_1.1	05-11-13	3	0.5	1024	855	1
13.0850000014761	0.689	0.704	0.724	0.708	0.414	0.405	0.445	0.41	0.00599999999999999	0.01	0.058	0.073	-0.004	-0.001	-0.002	-0.001	tet_amp_combi_plate_1.1	05-11-13	3	0.5	1024	855	1
13.1697222239454	0.693	0.707	0.726	0.711	0.419	0.41	0.452	0.415	0.00699999999999999	0.011	0.061	0.079	-0.003	-0.001	-0.001	0	tet_amp_combi_plate_1.1	05-11-13	3	0.5	1024	855	1
13.2516666671145	0.696	0.712	0.731	0.715	0.42	0.413	0.445	0.418	0.00599999999999999	0.01	0.063	0.082	-0.004	-0.002	-0.001	0	tet_amp_combi_plate_1.1	05-11-13	3	0.5	1024	855	1
13.3361111112172	0.702	0.715	0.735	0.718	0.425	0.417	0.445	0.422	0.00799999999999999	0.011	0.067	0.086	-0.004	-0.002	-0.002	0	tet_amp_combi_plate_1.1	05-11-13	3	0.5	1024	855	1
13.4205555551453	0.706	0.72	0.738	0.723	0.429	0.42	0.445	0.427	0.00799999999999999	0.012	0.072	0.09	-0.004	-0.002	-0.001	-0.001	tet_amp_combi_plate_1.1	05-11-13	3	0.5	1024	855	1
13.5005555567332	0.709	0.723	0.744	0.727	0.433	0.425	0.446	0.431	0.00799999999999999	0.012	0.075	0.095	-0.003	-0.002	-0.002	-0.001	tet_amp_combi_plate_1.1	05-11-13	3	0.5	1024	855	1
13.5858333334909	0.712	0.728	0.745	0.73	0.436	0.428	0.448	0.434	0.00799999999999999	0.012	0.079	0.098	-0.00499999999999999	-0.002	-0.002	-0.001	tet_amp_combi_plate_1.1	05-11-13	3	0.5	1024	855	1
13.6677777791047	0.719	0.734	0.75	0.736	0.441	0.433	0.451	0.441	0.00899999999999999	0.014	0.085	0.102	-0.004	-0.001	-0.001	-0.002	tet_amp_combi_plate_1.1	05-11-13	3	0.5	1024	855	1
13.7522222232074	0.721	0.736	0.751	0.738	0.443	0.436	0.45	0.442	0.01	0.015	0.088	0.104	-0.004	-0.002	-0.002	0	tet_amp_combi_plate_1.1	05-11-13	3	0.5	1024	855	1
13.8366666671354	0.728	0.743	0.757	0.744	0.449	0.442	0.452	0.449	0.011	0.016	0.092	0.109	-0.003	-0.001	-0.002	0	tet_amp_combi_plate_1.1	05-11-13	3	0.5	1024	855	1
13.918055556016	0.732	0.746	0.764	0.749	0.454	0.446	0.452	0.453	0.01	0.015	0.095	0.112	-0.003	-0.001	-0.001	0	tet_amp_combi_plate_1.1	05-11-13	3	0.5	1024	855	1
14.0024999999441	0.735	0.75	0.765	0.751	0.458	0.449	0.456	0.457	0.011	0.017	0.099	0.115	-0.003	-0.001	-0.002	-0.001	tet_amp_combi_plate_1.1	05-11-13	3	0.5	1024	855	1
14.0869444438722	0.74	0.755	0.769	0.755	0.463	0.454	0.459	0.462	0.012	0.016	0.103	0.118	-0.003	-0.001	-0.002	0	tet_amp_combi_plate_1.1	05-11-13	3	0.5	1024	855	1
14.1683333327528	0.745	0.759	0.772	0.761	0.467	0.458	0.46	0.466	0.011	0.017	0.105	0.123	-0.00399999999999999	-0.002	-0.002	0	tet_amp_combi_plate_1.1	05-11-13	3	0.5	1024	855	1
14.2527777791256	0.748	0.763	0.774	0.765	0.471	0.462	0.464	0.469	0.012	0.018	0.108	0.126	-0.003	-0.001	-0.002	0	tet_amp_combi_plate_1.1	05-11-13	3	0.5	1024	855	1
14.3341666680062	0.754	0.769	0.78	0.77	0.474	0.465	0.466	0.474	0.013	0.02	0.112	0.13	-0.004	-0.001	-0.001	-0.001	tet_amp_combi_plate_1.1	05-11-13	3	0.5	1024	855	1
14.4186111119343	0.76	0.775	0.786	0.775	0.48	0.472	0.471	0.48	0.014	0.019	0.116	0.137	-0.003	-0.001	-0.001	0	tet_amp_combi_plate_1.1	05-11-13	3	0.5	1024	855	1
14.5030555558624	0.761	0.775	0.786	0.777	0.482	0.474	0.473	0.483	0.013	0.021	0.12	0.138	-0.003	-0.001	-0.001	0	tet_amp_combi_plate_1.1	05-11-13	3	0.5	1024	855	1
14.5850000014761	0.765	0.781	0.792	0.784	0.486	0.479	0.478	0.487	0.014	0.021	0.123	0.144	-0.003	-0.001	-0.002	0	tet_amp_combi_plate_1.1	05-11-13	3	0.5	1024	855	1
14.6697222239454	0.77	0.785	0.795	0.786	0.491	0.482	0.481	0.491	0.015	0.023	0.127	0.149	-0.004	0	-0.002	-0.001	tet_amp_combi_plate_1.1	05-11-13	3	0.5	1024	855	1
14.7541666678735	0.774	0.788	0.8	0.79	0.495	0.487	0.486	0.496	0.015	0.023	0.131	0.155	-0.003	-0.002	-0.001	0	tet_amp_combi_plate_1.1	05-11-13	3	0.5	1024	855	1
14.8338888888247	0.78	0.794	0.806	0.796	0.501	0.492	0.489	0.502	0.016	0.025	0.137	0.16	-0.004	-0.001	-0.003	-0.001	tet_amp_combi_plate_1.1	05-11-13	3	0.5	1024	855	1
14.9183333327528	0.781	0.796	0.805	0.798	0.506	0.495	0.493	0.505	0.017	0.026	0.141	0.162	-0.004	-0.002	-0.002	0	tet_amp_combi_plate_1.1	05-11-13	3	0.5	1024	855	1
15.0027777791256	0.786	0.802	0.809	0.802	0.511	0.499	0.498	0.512	0.018	0.028	0.147	0.168	-0.003	-0.001	-0.001	0	tet_amp_combi_plate_1.1	05-11-13	3	0.5	1024	855	1
15.0841666680062	0.792	0.806	0.815	0.808	0.517	0.506	0.504	0.518	0.018	0.029	0.154	0.172	-0.003	-0.001	-0.002	0	tet_amp_combi_plate_1.1	05-11-13	3	0.5	1024	855	1
15.1686111119343	0.794	0.811	0.818	0.812	0.522	0.51	0.509	0.522	0.018	0.029	0.157	0.178	-0.003	-0.002	-0.002	0	tet_amp_combi_plate_1.1	05-11-13	3	0.5	1024	855	1
15.2530555558624	0.799	0.813	0.821	0.815	0.525	0.516	0.513	0.526	0.019	0.031	0.162	0.181	-0.003	-0.001	-0.002	0	tet_amp_combi_plate_1.1	05-11-13	3	0.5	1024	855	1
15.334444444743	0.804	0.82	0.827	0.823	0.531	0.521	0.518	0.533	0.022	0.033	0.166	0.187	-0.003	-0.001	-0.001	0	tet_amp_combi_plate_1.1	05-11-13	3	0.5	1024	855	1
15.4188888886711	0.807	0.82	0.829	0.824	0.533	0.523	0.521	0.534	0.021	0.033	0.17	0.19	-0.003	-0.001	-0.002	0	tet_amp_combi_plate_1.1	05-11-13	3	0.5	1024	855	1
15.5041666678735	0.811	0.827	0.834	0.828	0.537	0.529	0.524	0.54	0.022	0.036	0.174	0.196	-0.003	-0.002	-0.002	0	tet_amp_combi_plate_1.1	05-11-13	3	0.5	1024	855	1
15.5847222239245	0.816	0.833	0.838	0.834	0.542	0.533	0.53	0.544	0.023	0.037	0.178	0.201	-0.003	-0.002	-0.002	0	tet_amp_combi_plate_1.1	05-11-13	3	0.5	1024	855	1
15.6700000006822	0.818	0.834	0.839	0.837	0.543	0.534	0.531	0.546	0.022	0.038	0.183	0.205	-0.004	-0.002	-0.002	0	tet_amp_combi_plate_1.1	05-11-13	3	0.5	1024	855	1
15.7511111111962	0.825	0.84	0.845	0.84	0.548	0.54	0.534	0.552	0.025	0.041	0.188	0.21	-0.004	-0.002	-0.002	0	tet_amp_combi_plate_1.1	05-11-13	3	0.5	1024	855	1
15.8358333334909	0.826	0.841	0.846	0.843	0.55	0.542	0.537	0.552	0.026	0.042	0.192	0.215	-0.003	-0.001	-0.002	0	tet_amp_combi_plate_1.1	05-11-13	3	0.5	1024	855	1
15.9177777791047	0.832	0.846	0.851	0.849	0.555	0.545	0.541	0.558	0.026	0.044	0.197	0.221	-0.00399999999999999	-0.002	-0.002	-0.001	tet_amp_combi_plate_1.1	05-11-13	3	0.5	1024	855	1
16.0022222232074	0.837	0.851	0.855	0.851	0.559	0.55	0.544	0.562	0.028	0.047	0.203	0.229	-0.003	-0.001	-0.001	0	tet_amp_combi_plate_1.1	05-11-13	3	0.5	1024	855	1
16.0866666671354	0.842	0.856	0.86	0.858	0.562	0.553	0.547	0.566	0.029	0.05	0.208	0.233	-0.003	-0.001	-0.002	0	tet_amp_combi_plate_1.1	05-11-13	3	0.5	1024	855	1
16.168055556016	0.847	0.862	0.865	0.865	0.568	0.559	0.553	0.571	0.031	0.052	0.213	0.24	-0.003	-0.001	-0.002	-0.001	tet_amp_combi_plate_1.1	05-11-13	3	0.5	1024	855	1
16.2524999999441	0.848	0.863	0.865	0.865	0.569	0.558	0.554	0.572	0.032	0.054	0.217	0.244	-0.003	-0.002	-0.001	0	tet_amp_combi_plate_1.1	05-11-13	3	0.5	1024	855	1
16.3369444438722	0.856	0.872	0.874	0.874	0.576	0.566	0.561	0.578	0.033	0.057	0.226	0.253	-0.003	0	-0.002	0	tet_amp_combi_plate_1.1	05-11-13	3	0.5	1024	855	1
16.4183333327528	0.864	0.876	0.88	0.879	0.581	0.571	0.565	0.585	0.035	0.06	0.231	0.259	-0.003	0	-0.002	0	tet_amp_combi_plate_1.1	05-11-13	3	0.5	1024	855	1
16.5027777791256	0.864	0.878	0.878	0.88	0.582	0.572	0.565	0.585	0.037	0.063	0.234	0.261	-0.003	-0.002	-0.002	0	tet_amp_combi_plate_1.1	05-11-13	3	0.5	1024	855	1
16.5841666680062	0.869	0.883	0.885	0.884	0.584	0.574	0.569	0.588	0.038	0.066	0.24	0.267	-0.003	-0.001	-0.001	-0.001	tet_amp_combi_plate_1.1	05-11-13	3	0.5	1024	855	1
16.6686111119343	0.872	0.884	0.885	0.885	0.587	0.577	0.57	0.591	0.04	0.07	0.244	0.272	-0.004	-0.002	-0.002	-0.001	tet_amp_combi_plate_1.1	05-11-13	3	0.5	1024	855	1
16.7530555558624	0.877	0.889	0.889	0.892	0.591	0.581	0.574	0.596	0.042	0.073	0.251	0.278	-0.004	0	-0.001	0.001	tet_amp_combi_plate_1.1	05-11-13	3	0.5	1024	855	1
16.834444444743	0.882	0.893	0.895	0.898	0.595	0.586	0.578	0.599	0.043	0.076	0.256	0.285	-0.003	-0.001	-0.002	0	tet_amp_combi_plate_1.1	05-11-13	3	0.5	1024	855	1
16.9188888886711	0.885	0.897	0.895	0.899	0.597	0.587	0.579	0.602	0.046	0.08	0.261	0.291	-0.00399999999999999	-0.001	-0.001	-0.001	tet_amp_combi_plate_1.1	05-11-13	3	0.5	1024	855	1
17.0033333327738	0.888	0.899	0.898	0.902	0.601	0.595	0.583	0.605	0.048	0.083	0.267	0.297	-0.003	-0.001	-0.002	0	tet_amp_combi_plate_1.1	05-11-13	3	0.5	1024	855	1
17.0847222239245	0.894	0.904	0.906	0.907	0.606	0.595	0.587	0.608	0.051	0.086	0.272	0.304	-0.003	-0.001	-0.001	0	tet_amp_combi_plate_1.1	05-11-13	3	0.5	1024	855	1
17.1691666680272	0.897	0.908	0.906	0.911	0.608	0.597	0.59	0.612	0.053	0.089	0.278	0.311	-0.003	-0.001	-0.001	0	tet_amp_combi_plate_1.1	05-11-13	3	0.5	1024	855	1
17.2536111119553	0.9	0.912	0.912	0.913	0.611	0.6	0.592	0.614	0.057	0.092	0.283	0.316	-0.003	-0.001	-0.002	-0.001	tet_amp_combi_plate_1.1	05-11-13	3	0.5	1024	855	1
17.3347222222947	0.906	0.916	0.915	0.918	0.615	0.605	0.596	0.619	0.059	0.097	0.29	0.322	-0.003	-0.001	-0.001	0	tet_amp_combi_plate_1.1	05-11-13	3	0.5	1024	855	1
17.4194444447639	0.909	0.919	0.917	0.921	0.617	0.608	0.598	0.621	0.062	0.1	0.296	0.328	-0.003	-0.002	-0.002	0	tet_amp_combi_plate_1.1	05-11-13	3	0.5	1024	855	1
17.503888888692	0.912	0.922	0.919	0.923	0.62	0.609	0.6	0.623	0.065	0.104	0.301	0.336	-0.004	-0.001	-0.002	-0.002	tet_amp_combi_plate_1.1	05-11-13	3	0.5	1024	855	1
17.5850000014761	0.917	0.926	0.923	0.929	0.625	0.614	0.604	0.628	0.069	0.107	0.306	0.343	-0.003	-0.001	-0.002	0	tet_amp_combi_plate_1.1	05-11-13	3	0.5	1024	855	1
17.6697222239454	0.919	0.928	0.926	0.929	0.627	0.618	0.606	0.631	0.073	0.111	0.312	0.349	-0.003	-0.001	-0.002	-0.001	tet_amp_combi_plate_1.1	05-11-13	3	0.5	1024	855	1
17.7541666678735	0.921	0.93	0.926	0.932	0.629	0.618	0.609	0.633	0.075	0.114	0.317	0.354	-0.003	-0.002	-0.001	0	tet_amp_combi_plate_1.1	05-11-13	3	0.5	1024	855	1
17.8338888888247	0.929	0.937	0.935	0.94	0.635	0.625	0.614	0.639	0.08	0.12	0.326	0.362	-0.002	0.001	0	0.002	tet_amp_combi_plate_1.1	05-11-13	3	0.5	1024	855	1
17.9183333327528	0.928	0.938	0.935	0.939	0.636	0.626	0.615	0.64	0.082	0.122	0.329	0.364	-0.00399999999999999	-0.002	-0.002	-0.001	tet_amp_combi_plate_1.1	05-11-13	3	0.5	1024	855	1
18.0027777791256	0.937	0.945	0.943	0.946	0.641	0.631	0.62	0.646	0.087	0.128	0.338	0.374	-0.003	-0.002	-0.002	-0.001	tet_amp_combi_plate_1.1	05-11-13	3	0.5	1024	855	1
18.0841666680062	0.938	0.947	0.943	0.95	0.643	0.633	0.622	0.648	0.088	0.131	0.342	0.375	-0.00399999999999999	-0.002	-0.002	-0.001	tet_amp_combi_plate_1.1	05-11-13	3	0.5	1024	855	1
18.1686111119343	0.941	0.949	0.944	0.951	0.646	0.635	0.624	0.651	0.092	0.136	0.35	0.38	-0.003	-0.001	-0.001	0.001	tet_amp_combi_plate_1.1	05-11-13	3	0.5	1024	855	1
18.2530555558624	0.943	0.95	0.948	0.954	0.649	0.638	0.627	0.652	0.095	0.141	0.354	0.385	-0.00399999999999999	-0.001	-0.001	0.001	tet_amp_combi_plate_1.1	05-11-13	3	0.5	1024	855	1
18.334444444743	0.948	0.957	0.952	0.958	0.652	0.641	0.629	0.657	0.098	0.147	0.358	0.39	-0.004	-0.002	-0.002	0	tet_amp_combi_plate_1.1	05-11-13	3	0.5	1024	855	1
18.4188888886711	0.952	0.96	0.955	0.961	0.656	0.645	0.632	0.659	0.103	0.154	0.364	0.394	-0.00399999999999999	-0.002	-0.002	-0.002	tet_amp_combi_plate_1.1	05-11-13	3	0.5	1024	855	1
18.5033333327738	0.957	0.963	0.958	0.965	0.66	0.648	0.634	0.663	0.106	0.158	0.37	0.401	-0.00399999999999999	-0.001	-0.001	-0.001	tet_amp_combi_plate_1.1	05-11-13	3	0.5	1024	855	1
18.5847222239245	0.961	0.967	0.962	0.968	0.663	0.652	0.639	0.669	0.109	0.163	0.373	0.405	-0.003	-0.001	-0.002	0	tet_amp_combi_plate_1.1	05-11-13	3	0.5	1024	855	1
18.6691666680272	0.965	0.971	0.967	0.972	0.668	0.654	0.642	0.671	0.114	0.168	0.38	0.412	-0.002	0	0	0.001	tet_amp_combi_plate_1.1	05-11-13	3	0.5	1024	855	1
18.7536111119553	0.964	0.969	0.968	0.973	0.669	0.656	0.642	0.672	0.117	0.172	0.383	0.417	-0.00499999999999999	-0.002	-0.002	-0.001	tet_amp_combi_plate_1.1	05-11-13	3	0.5	1024	855	1
18.8347222222947	0.972	0.978	0.975	0.981	0.676	0.663	0.649	0.679	0.122	0.178	0.39	0.426	-0.002	0	-0.001	0.001	tet_amp_combi_plate_1.1	05-11-13	3	0.5	1024	855	1
18.9194444447639	0.969	0.976	0.974	0.979	0.674	0.662	0.649	0.677	0.123	0.18	0.392	0.425	-0.00399999999999999	-0.00299999999999999	-0.00299999999999999	-0.002	tet_amp_combi_plate_1.1	05-11-13	3	0.5	1024	855	1
19.003888888692	0.974	0.98	0.98	0.982	0.677	0.666	0.651	0.681	0.13	0.188	0.398	0.432	-0.003	-0.001	-0.002	0	tet_amp_combi_plate_1.1	05-11-13	3	0.5	1024	855	1
19.0850000014761	0.977	0.985	0.984	0.986	0.682	0.669	0.654	0.685	0.133	0.192	0.403	0.437	-0.00399999999999999	-0.002	-0.002	-0.001	tet_amp_combi_plate_1.1	05-11-13	3	0.5	1024	855	1
19.1697222239454	0.979	0.987	0.987	0.989	0.685	0.673	0.657	0.687	0.14	0.198	0.406	0.443	-0.00399999999999999	-0.001	-0.002	0	tet_amp_combi_plate_1.1	05-11-13	3	0.5	1024	855	1
19.2541666678735	0.983	0.992	0.995	0.993	0.691	0.677	0.662	0.692	0.146	0.204	0.414	0.452	-0.00299999999999999	0	-0.001	0	tet_amp_combi_plate_1.1	05-11-13	3	0.5	1024	855	1
19.3338888888247	0.986	0.995	0.996	0.995	0.69	0.677	0.661	0.693	0.15	0.207	0.415	0.452	-0.00499999999999999	-0.002	-0.003	-0.001	tet_amp_combi_plate_1.1	05-11-13	3	0.5	1024	855	1
19.4183333327528	0.986	0.996	0.997	0.998	0.693	0.679	0.663	0.696	0.156	0.211	0.42	0.457	-0.004	-0.001	-0.001	0.001	tet_amp_combi_plate_1.1	05-11-13	3	0.5	1024	855	1
19.5027777791256	0.991	0.999	1	1	0.697	0.682	0.665	0.698	0.164	0.217	0.425	0.463	-0.00399999999999999	-0.002	-0.003	-0.001	tet_amp_combi_plate_1.1	05-11-13	3	0.5	1024	855	1
19.5841666680062	0.994	1.004	1.006	1.005	0.701	0.686	0.67	0.703	0.169	0.223	0.43	0.469	-0.003	-0.001	-0.002	0	tet_amp_combi_plate_1.1	05-11-13	3	0.5	1024	855	1
19.6686111119343	0.994	1.004	1.006	1.006	0.703	0.688	0.67	0.704	0.174	0.226	0.434	0.473	-0.00299999999999999	-0.001	-0.002	0	tet_amp_combi_plate_1.1	05-11-13	3	0.5	1024	855	1
19.7530555558624	0.998	1.009	1.01	1.011	0.707	0.692	0.675	0.709	0.18	0.231	0.437	0.477	-0.00399999999999999	-0.001	-0.001	0	tet_amp_combi_plate_1.1	05-11-13	3	0.5	1024	855	1
19.834444444743	1.002	1.013	1.014	1.015	0.709	0.696	0.677	0.711	0.185	0.239	0.444	0.485	-0.00399999999999999	-0.001	-0.002	-0.001	tet_amp_combi_plate_1.1	05-11-13	3	0.5	1024	855	1
19.9188888886711	1.004	1.017	1.015	1.019	0.711	0.697	0.678	0.713	0.19	0.243	0.447	0.493	-0.00299999999999999	-0.002	-0.002	-0.001	tet_amp_combi_plate_1.1	05-11-13	3	0.5	1024	855	1
20.0033333327738	1.008	1.02	1.016	1.022	0.715	0.701	0.681	0.716	0.196	0.249	0.451	0.498	-0.00399999999999999	-0.001	-0.002	0	tet_amp_combi_plate_1.1	05-11-13	3	0.5	1024	855	1
20.0847222239245	1.011	1.027	1.02	1.029	0.719	0.705	0.685	0.722	0.2	0.256	0.457	0.505	-0.00399999999999999	-0.001	-0.001	0.001	tet_amp_combi_plate_1.1	05-11-13	3	0.5	1024	855	1
20.1691666680272	1.013	1.03	1.021	1.032	0.72	0.706	0.686	0.722	0.207	0.261	0.46	0.509	-0.00399999999999999	-0.001	-0.002	0	tet_amp_combi_plate_1.1	05-11-13	3	0.5	1024	855	1
20.2536111119553	1.016	1.032	1.024	1.033	0.722	0.709	0.687	0.726	0.212	0.266	0.465	0.514	-0.00399999999999999	-0.001	-0.002	-0.001	tet_amp_combi_plate_1.1	05-11-13	3	0.5	1024	855	1
20.3347222222947	1.019	1.037	1.025	1.037	0.728	0.713	0.691	0.73	0.218	0.27	0.471	0.521	-0.00399999999999999	-0.002	-0.003	-0.001	tet_amp_combi_plate_1.1	05-11-13	3	0.5	1024	855	1
20.4194444447639	1.022	1.038	1.025	1.038	0.729	0.716	0.694	0.732	0.222	0.276	0.476	0.524	-0.00399999999999999	-0.002	-0.002	-0.001	tet_amp_combi_plate_1.1	05-11-13	3	0.5	1024	855	1
20.503888888692	1.023	1.039	1.029	1.041	0.733	0.717	0.695	0.734	0.227	0.282	0.483	0.528	-0.00399999999999999	-0.001	-0.002	0	tet_amp_combi_plate_1.1	05-11-13	3	0.5	1024	855	1
20.5850000014761	1.028	1.043	1.032	1.046	0.736	0.722	0.7	0.739	0.231	0.286	0.489	0.534	-0.00399999999999999	-0.002	-0.002	-0.001	tet_amp_combi_plate_1.1	05-11-13	3	0.5	1024	855	1
20.6697222239454	1.033	1.047	1.037	1.05	0.742	0.728	0.704	0.745	0.241	0.294	0.498	0.543	-0.003	0	-0.001	0	tet_amp_combi_plate_1.1	05-11-13	3	0.5	1024	855	1
20.7541666678735	1.036	1.05	1.038	1.052	0.744	0.73	0.705	0.746	0.246	0.3	0.501	0.547	-0.00299999999999999	-0.002	-0.002	-0.001	tet_amp_combi_plate_1.1	05-11-13	3	0.5	1024	855	1
20.8338888888247	1.039	1.051	1.039	1.054	0.745	0.733	0.707	0.749	0.25	0.304	0.503	0.547	-0.00399999999999999	-0.002	-0.003	-0.001	tet_amp_combi_plate_1.1	05-11-13	3	0.5	1024	855	1
20.9183333327528	1.039	1.053	1.038	1.055	0.748	0.734	0.708	0.751	0.257	0.309	0.506	0.551	-0.00399999999999999	-0.001	-0.002	-0.001	tet_amp_combi_plate_1.1	05-11-13	3	0.5	1024	855	1
21.0027777791256	1.044	1.057	1.043	1.061	0.754	0.74	0.714	0.757	0.265	0.317	0.514	0.561	-0.00299999999999999	0	-0.002	-0.001	tet_amp_combi_plate_1.1	05-11-13	3	0.5	1024	855	1
21.0841666680062	1.046	1.058	1.045	1.063	0.754	0.741	0.714	0.759	0.268	0.32	0.516	0.561	-0.002	-0.001	-0.001	-0.001	tet_amp_combi_plate_1.1	05-11-13	3	0.5	1024	855	1
21.1686111119343	1.046	1.058	1.043	1.064	0.756	0.742	0.714	0.759	0.274	0.326	0.518	0.564	-0.00399999999999999	-0.001	-0.002	-0.001	tet_amp_combi_plate_1.1	05-11-13	3	0.5	1024	855	1
21.2530555558624	1.05	1.063	1.046	1.066	0.76	0.746	0.719	0.765	0.279	0.331	0.522	0.569	-0.00399999999999999	-0.001	-0.002	-0.001	tet_amp_combi_plate_1.1	05-11-13	3	0.5	1024	855	1
21.334444444743	1.055	1.067	1.05	1.07	0.763	0.75	0.721	0.768	0.286	0.338	0.527	0.574	-0.002	-0.001	-0.002	0	tet_amp_combi_plate_1.1	05-11-13	3	0.5	1024	855	1
21.4188888886711	1.056	1.069	1.05	1.071	0.766	0.752	0.721	0.77	0.292	0.344	0.53	0.579	-0.003	-0.002	-0.001	0	tet_amp_combi_plate_1.1	05-11-13	3	0.5	1024	855	1
21.5033333327738	1.058	1.071	1.051	1.071	0.768	0.754	0.724	0.772	0.298	0.352	0.534	0.583	-0.00399999999999999	-0.001	-0.001	-0.001	tet_amp_combi_plate_1.1	05-11-13	3	0.5	1024	855	1
21.5847222239245	1.062	1.075	1.054	1.076	0.772	0.758	0.728	0.777	0.304	0.357	0.539	0.588	-0.003	-0.001	-0.002	-0.001	tet_amp_combi_plate_1.1	05-11-13	3	0.5	1024	855	1
21.6691666680272	1.063	1.076	1.055	1.076	0.772	0.76	0.728	0.778	0.31	0.362	0.541	0.589	-0.00399999999999999	-0.001	-0.001	0	tet_amp_combi_plate_1.1	05-11-13	3	0.5	1024	855	1
21.7511111111962	1.068	1.081	1.059	1.08	0.777	0.764	0.732	0.783	0.315	0.367	0.546	0.595	-0.003	-0.001	-0.001	0	tet_amp_combi_plate_1.1	05-11-13	3	0.5	1024	855	1
21.8358333334909	1.07	1.085	1.058	1.08	0.779	0.766	0.733	0.785	0.321	0.371	0.55	0.6	-0.003	-0.001	-0.002	0	tet_amp_combi_plate_1.1	05-11-13	3	0.5	1024	855	1
21.9200000014971	1.073	1.086	1.06	1.082	0.781	0.768	0.734	0.788	0.328	0.376	0.553	0.604	-0.00399999999999999	-0.002	-0.002	-0.001	tet_amp_combi_plate_1.1	05-11-13	3	0.5	1024	855	1
22.0013888903777	1.079	1.092	1.067	1.087	0.789	0.776	0.741	0.795	0.336	0.384	0.562	0.614	-0.002	-0.001	-0.001	0	tet_amp_combi_plate_1.1	05-11-13	3	0.5	1024	855	1
[truncated: 6,671 more rows]
